# Supplementary material for: 3-Ferrocenyl-2-(4-nitro­phen­yl)acrylonitrile
Source: Acta Crystallogr Sect E Struct Rep Online. 2011 Aug 27;67(Pt 9):m1293. doi: 10.1107/S160053681103306X (PMC3200961; doi:10.1107/S160053681103306X)
Supplement: Supplementary file 1 [file e-67-m1293-sup1.cif]

##############################################################################
#                                                                            #
# This CIF contains the data in a paper accepted for publication in          #
# Acta Crystallographica Section E. It conforms to the requirements of       #
# Notes for Authors for Acta Crystallographica Section E, and has been       #
# peer reviewed under the auspices of the IUCr Commission on Journals.       #
#                                                                            #
# Full details of the Crystallographic Information File format               #
# are given in the paper "The Crystallographic Information File (CIF):       #
# a New Standard Archive File for Crystallography" by S. R. Hall, F. H.      #
# Allen and I. D. Brown [Acta Cryst. (1991), A47, 655-685].                  #
#                                                                            #
# The current version of the core CIF dictionary is obtainable from          #
# ftp://ftp.iucr.org/pub/cif_core.dic.                                       #
#                                                                            #
# Software is freely available for graphical display of the structure(s)     #
# in this CIF. For information consult the CIF software page                 #
# http://www.iucr.org/resources/cif/software.                                #
#                                                                            #
# This file may be used for bona fide research purposes within the           #
# scientific community so long as proper attribution is given to the journal # 
# article from which it was obtained.                                        #
#                                                                            #
##############################################################################
data_global
_audit_creation_method     'WinGX routine CIF_UPDATE'
_audit_conform_dict_name     cif_core.dic
_audit_conform_dict_version     2.4
_journal_date_recd_electronic     2011-07-05
_journal_date_accepted     2011-08-15
_journal_name_full     'Acta Crystallographica, Section E'
_journal_year     2011
_journal_volume     67
_journal_issue      9
_journal_page_first     m1293
_journal_page_last     m1293
_journal_paper_category     QM
_journal_coeditor_code     GW2107
_publ_contact_author_name     'Nyamori, Vincent O.'
_publ_contact_author_address
;
School of Chemistry,
University of KwaZulu-Natal,
Westville Campus,
Private Bag X54001,
Durban 4000,
South Africa
;
_publ_contact_author_email     nyamori@ukzn.ac.za
_publ_contact_author_fax     '+27 (031) 2063091'
_publ_contact_author_phone     '+27 (031) 2068256'
_publ_section_title
;
3-Ferrocenyl-2-(4-nitrophenyl)acrylonitrile
;
loop_
    _publ_author_name
    _publ_author_address
    'Nyamori, Vincent O.'
;
School of Chemistry,
University of KwaZulu-Natal,
Westville Campus,
Private Bag X54001,
Durban, 4000,
South Africa
;
    'Moodley, Narainamah N.'
;
School of Chemistry,
University of KwaZulu-Natal,
Westville Campus,
Private Bag X54001,
Durban, 4000,
South Africa
;
data_I
_audit_creation_method     'WinGX routine CIF_UPDATE'
_audit_conform_dict_name     cif_core.dic
_audit_conform_dict_version     2.4
_chemical_name_systematic
;
3-Ferrocenyl-2-(4-nitrophenyl)acrylonitrile
;
_chemical_formula_moiety     'C19 H14 Fe N2 O2'
_chemical_formula_sum     'C19 H14 Fe N2 O2'
_chemical_formula_iupac     '[Fe (C5 H5) (C14 H9 N2 O2)]'
_chemical_formula_weight     358.17
_symmetry_cell_setting     monoclinic
_symmetry_space_group_name_H-M     'P 21/n'
_symmetry_space_group_name_Hall     '-P 2yn'
loop_
    _symmetry_equiv_pos_as_xyz
    'x, y, z'
    '-x+1/2, y+1/2, -z+1/2'
    '-x, -y, -z'
    'x-1/2, -y-1/2, z-1/2'
_cell_length_a     6.7186(14)
_cell_length_b     28.036(6)
_cell_length_c     8.4165(18)
_cell_angle_alpha     90
_cell_angle_beta     90.108(6)
_cell_angle_gamma     90
_cell_volume     1585.3(6)
_cell_formula_units_Z     4
_cell_measurement_reflns_used     1007
_cell_measurement_theta_min     2.53
_cell_measurement_theta_max     21.95
_cell_measurement_temperature     173(2)
_exptl_crystal_description     needle
_exptl_crystal_colour     brown
_exptl_crystal_size_max     0.53
_exptl_crystal_size_mid     0.05
_exptl_crystal_size_min     0.02
_exptl_crystal_density_diffrn     1.501
_exptl_crystal_density_method     'not measured'
_exptl_crystal_F_000     736
_exptl_absorpt_coefficient_mu     0.964
_exptl_absorpt_correction_type     multi-scan
_exptl_absorpt_process_details
;
(SADABS; Bruker, 2005)
;
_exptl_absorpt_correction_T_min     0.629
_exptl_absorpt_correction_T_max     0.981
_exptl_special_details
;
;
_diffrn_ambient_temperature     173(2)
_diffrn_radiation_type     MoK\a
_diffrn_radiation_wavelength     0.71073
_diffrn_radiation_monochromator     graphite
_diffrn_measurement_device_type     'Bruker APEXII CCD'
_diffrn_measurement_method     '\f and \w'
_diffrn_reflns_number     9108
_diffrn_reflns_av_R_equivalents     0.1118
_diffrn_reflns_theta_min     0.73
_diffrn_reflns_theta_max     25
_diffrn_reflns_theta_full     25
_diffrn_measured_fraction_theta_max     0.962
_diffrn_measured_fraction_theta_full     0.962
_diffrn_reflns_limit_h_min     -7
_diffrn_reflns_limit_h_max     7
_diffrn_reflns_limit_k_min     -24
_diffrn_reflns_limit_k_max     33
_diffrn_reflns_limit_l_min     -10
_diffrn_reflns_limit_l_max     9
_diffrn_standards_number     0
_refine_special_details
;
Refinement of <i>F</i>^2^ against ALL reflections. The weighted <i>R</i>-factor
<i>wR</i> and goodness of fit <i>S</i> are based on <i>F</i>^2^, conventional
<i>R</i>-factors <i>R</i> are based on <i>F</i>, with <i>F</i> set to zero for
negative <i>F</i>^2^. The threshold expression of <i>F</i>^2^ >
\s(<i>F</i>^2^) is used only for calculating <i>R</i>-factors(gt) <i>etc</i>.
and is not relevant to the choice of reflections for refinement.
<i>R</i>-factors based on <i>F</i>^2^ are statistically about twice as large
as those based on <i>F</i>, and <i>R</i>- factors based on ALL data will be
even larger.
The following ALERTS were generated. Each ALERT has the format
test-name_ALERT_alert-type_alert-level.
PLAT029_ALERT_3_C _diffrn_measured_fraction_theta_full Low ....... 0.962
Noted PLAT220_ALERT_2_C Large Non-Solvent C <i>U</i>~eq~(max)/<i>U</i>~eq~(min)
... 3.1 Ratio
No atoms missing from model. Structure complete. <i>R</i> factor = 5%.
PLAT241_ALERT_2_C Check High <i>U</i>~eq~ as Compared to Neighbors for C3
PLAT242_ALERT_2_C Check Low <i>U</i>~eq~ as Compared to Neighbors for Fe1
Noted. PLAT341_ALERT_3_C Low Bond Precision on C---C Bonds ...............
0.0081 A ng PLAT911_ALERT_3_C Missing # FCF Refl Between THmin & STh/<i>L</i>=
0.595 105
;
_reflns_number_total     2672
_reflns_number_gt     1437
_reflns_threshold_expression     >2sigma(I)
_refine_ls_structure_factor_coef     Fsqd
_refine_ls_matrix_type     full
_refine_ls_R_factor_all     0.1231
_refine_ls_R_factor_gt     0.0512
_refine_ls_wR_factor_gt     0.0946
_refine_ls_wR_factor_ref     0.1143
_refine_ls_goodness_of_fit_ref     0.898
_refine_ls_restrained_S_all     0.898
_refine_ls_number_reflns     2672
_refine_ls_number_parameters     218
_refine_ls_number_restraints     0
_refine_ls_hydrogen_treatment     constr
_refine_ls_weighting_scheme     calc
_refine_ls_weighting_details
         'calc w=1/[\s^2^(Fo^2^)+(0.0410P)^2^+0.0000P] where P=(Fo^2^+2Fc^2^)/3'
_atom_sites_solution_hydrogens     geom
_atom_sites_solution_primary     direct
_atom_sites_solution_secondary     difmap
_refine_ls_shift/su_max     0.001
_refine_ls_shift/su_mean     0
_refine_diff_density_max     0.361
_refine_diff_density_min     -0.65
_refine_ls_extinction_method     none
loop_
    _atom_type_symbol
    _atom_type_description
    _atom_type_scat_dispersion_real
    _atom_type_scat_dispersion_imag
    _atom_type_scat_source
    C C 0.0033 0.0016 'International Tables Vol C Tables 4.2.6.8 and 6.1.1.4'
    H H 0 0 'International Tables Vol C Tables 4.2.6.8 and 6.1.1.4'
    N N 0.0061 0.0033 'International Tables Vol C Tables 4.2.6.8 and 6.1.1.4'
    O O 0.0106 0.006 'International Tables Vol C Tables 4.2.6.8 and 6.1.1.4'
    Fe Fe 0.3463 0.8444 'International Tables Vol C Tables 4.2.6.8 and 6.1.1.4'
_computing_data_collection     'APEX2 (Bruker, 2005)'
_computing_cell_refinement     'SAINT-Plus (Bruker, 2005)'
_computing_data_reduction     'SAINT-Plus (Bruker, 2005)'
_computing_structure_solution     'SHELXS97 (Sheldrick, 2008)'
_computing_structure_refinement     'SHELXL97 (Sheldrick, 2008)'
_computing_molecular_graphics     'SHELXTL (Sheldrick, 2008)'
_computing_publication_material     'SHELXTL (Sheldrick, 2008)'
loop_
    _atom_site_type_symbol
    _atom_site_label
    _atom_site_fract_x
    _atom_site_fract_y
    _atom_site_fract_z
    _atom_site_U_iso_or_equiv
    _atom_site_adp_type
    _atom_site_calc_flag
    _atom_site_refinement_flags
    _atom_site_occupancy
    _atom_site_symmetry_multiplicity
    _atom_site_disorder_assembly
    _atom_site_disorder_group
    C C1 0.7532(9) 0.1921(2) 0.2707(7) 0.0432(16) Uani d . 1 1 . .
    H H1 0.7278 0.1702 0.1871 0.052 Uiso calc R 1 1 . .
    C C2 0.6179(11) 0.2232(3) 0.3360(8) 0.063(2) Uani d . 1 1 . .
    H H2 0.4823 0.226 0.3052 0.075 Uiso calc R 1 1 . .
    C C3 0.7118(13) 0.2501(2) 0.4554(8) 0.071(2) Uani d . 1 1 . .
    H H3 0.6523 0.274 0.5199 0.086 Uiso calc R 1 1 . .
    C C4 0.9119(12) 0.2348(3) 0.4607(7) 0.062(2) Uani d . 1 1 . .
    H H4 1.0128 0.2471 0.5285 0.074 Uiso calc R 1 1 . .
    C C5 0.9355(9) 0.1985(2) 0.3497(7) 0.0461(17) Uani d . 1 1 . .
    H H5 1.0544 0.1811 0.3306 0.055 Uiso calc R 1 1 . .
    C C6 0.4953(8) 0.13772(19) 0.5817(7) 0.0342(15) Uani d . 1 1 . .
    H H6 0.3697 0.135 0.5304 0.041 Uiso calc R 1 1 . .
    C C7 0.5441(9) 0.1706(2) 0.7033(7) 0.0426(16) Uani d . 1 1 . .
    H H7 0.4561 0.1933 0.7487 0.051 Uiso calc R 1 1 . .
    C C8 0.7447(10) 0.16392(19) 0.7455(7) 0.0430(16) Uani d . 1 1 . .
    H H8 0.8162 0.1815 0.8234 0.052 Uiso calc R 1 1 . .
    C C9 0.8213(8) 0.1265(2) 0.6515(7) 0.0355(15) Uani d . 1 1 . .
    H H9 0.9537 0.1147 0.6556 0.043 Uiso calc R 1 1 . .
    C C10 0.6672(7) 0.10918(18) 0.5490(6) 0.0276(14) Uani d . 1 1 . .
    C C11 0.6982(7) 0.07124(18) 0.4387(6) 0.0244(13) Uani d . 1 1 . .
    H H11 0.8338 0.0636 0.4199 0.029 Uiso calc R 1 1 . .
    C C12 0.5657(7) 0.04438(18) 0.3566(6) 0.0235(13) Uani d . 1 1 . .
    C C13 0.6178(7) 0.00500(18) 0.2482(6) 0.0233(13) Uani d . 1 1 . .
    C C14 0.4696(8) -0.02564(19) 0.1894(6) 0.0285(14) Uani d . 1 1 . .
    H H14 0.3345 -0.0199 0.2162 0.034 Uiso calc R 1 1 . .
    C C15 0.5161(8) -0.0640(2) 0.0932(6) 0.0322(15) Uani d . 1 1 . .
    H H15 0.4146 -0.0841 0.0519 0.039 Uiso calc R 1 1 . .
    C C16 0.7119(8) -0.07241(18) 0.0592(6) 0.0292(13) Uani d . 1 1 . .
    C C17 0.8631(8) -0.0431(2) 0.1144(7) 0.0391(16) Uani d . 1 1 . .
    H H17 0.9981 -0.0497 0.0889 0.047 Uiso calc R 1 1 . .
    C C18 0.8141(7) -0.0042(2) 0.2070(6) 0.0312(14) Uani d . 1 1 . .
    H H18 0.9162 0.0166 0.2432 0.037 Uiso calc R 1 1 . .
    C C19 0.3559(8) 0.05321(19) 0.3775(7) 0.0304(14) Uani d . 1 1 . .
    N N1 0.1881(7) 0.05873(18) 0.3927(6) 0.0506(15) Uani d . 1 1 . .
    N N2 0.7683(9) -0.11443(17) -0.0399(6) 0.0459(14) Uani d . 1 1 . .
    O O1 0.9458(7) -0.12327(16) -0.0540(6) 0.0688(15) Uani d . 1 1 . .
    O O2 0.6336(7) -0.13769(15) -0.0995(5) 0.0585(13) Uani d . 1 1 . .
    Fe Fe1 0.72165(11) 0.17982(3) 0.50931(10) 0.0325(3) Uani d . 1 1 . .
loop_
    _atom_site_aniso_label
    _atom_site_aniso_U_11
    _atom_site_aniso_U_22
    _atom_site_aniso_U_33
    _atom_site_aniso_U_12
    _atom_site_aniso_U_13
    _atom_site_aniso_U_23
    C1 0.061(4) 0.035(4) 0.034(3) 0.000(4) 0.006(3) -0.003(3)
    C2 0.081(5) 0.059(5) 0.048(5) 0.016(5) 0.008(4) 0.023(4)
    C3 0.133(8) 0.034(4) 0.047(5) 0.009(5) 0.038(6) 0.007(4)
    C4 0.096(6) 0.061(5) 0.029(4) -0.050(5) 0.004(4) -0.002(4)
    C5 0.050(4) 0.052(4) 0.036(4) -0.015(3) 0.007(3) 0.002(3)
    C6 0.033(3) 0.030(4) 0.040(4) -0.005(3) 0.008(3) -0.003(3)
    C7 0.057(4) 0.031(4) 0.040(4) -0.001(3) 0.022(3) -0.005(3)
    C8 0.065(4) 0.026(4) 0.038(4) -0.014(3) -0.004(4) -0.005(3)
    C9 0.030(3) 0.032(4) 0.044(4) -0.005(3) -0.007(3) 0.002(3)
    C10 0.032(3) 0.024(3) 0.027(3) 0.000(3) 0.006(3) -0.005(3)
    C11 0.015(3) 0.025(3) 0.032(3) 0.001(2) 0.002(2) 0.002(3)
    C12 0.015(3) 0.024(3) 0.032(3) -0.004(2) 0.001(3) -0.003(3)
    C13 0.020(3) 0.023(3) 0.026(3) -0.002(3) -0.002(2) 0.003(3)
    C14 0.022(3) 0.030(4) 0.033(3) -0.002(3) 0.002(3) -0.002(3)
    C15 0.032(4) 0.033(4) 0.032(3) -0.008(3) -0.006(3) 0.001(3)
    C16 0.041(4) 0.021(3) 0.026(3) 0.003(3) 0.001(3) 0.000(2)
    C17 0.033(3) 0.049(4) 0.035(4) 0.005(3) -0.005(3) -0.007(3)
    C18 0.020(3) 0.035(4) 0.039(4) -0.005(3) 0.003(3) -0.015(3)
    C19 0.025(3) 0.031(4) 0.035(3) -0.004(3) 0.001(3) -0.007(3)
    N1 0.024(3) 0.055(4) 0.073(4) 0.001(3) 0.001(3) -0.025(3)
    N2 0.061(4) 0.037(3) 0.040(4) 0.012(3) -0.007(3) -0.004(3)
    O1 0.061(3) 0.072(4) 0.073(4) 0.026(3) -0.013(3) -0.029(3)
    O2 0.075(3) 0.041(3) 0.060(3) -0.004(3) -0.008(3) -0.018(2)
    Fe1 0.0451(5) 0.0244(4) 0.0280(4) -0.0026(5) 0.0043(4) -0.0007(4)
_geom_special_details
;
All e.s.d.'s (except the e.s.d. in the dihedral angle between two l.s. planes)
are estimated using the full covariance matrix. The cell e.s.d.'s are taken
into account individually in the estimation of e.s.d.'s in distances, angles
and torsion angles; correlations between e.s.d.'s in cell parameters are only
used when they are defined by crystal symmetry. An approximate (isotropic)
treatment of cell e.s.d.'s is used for estimating e.s.d.'s involving l.s.
planes.
;
loop_
    _geom_bond_atom_site_label_1
    _geom_bond_atom_site_label_2
    _geom_bond_site_symmetry_2
    _geom_bond_distance
    _geom_bond_publ_flag
    C1 C2 . 1.375(8) ?
    C1 C5 . 1.405(8) ?
    C1 Fe1 . 2.049(6) ?
    C1 H1 . 0.95 ?
    C2 C3 . 1.405(9) ?
    C2 Fe1 . 2.022(6) ?
    C2 H2 . 0.95 ?
    C3 C4 . 1.412(9) ?
    C3 Fe1 . 2.024(7) ?
    C3 H3 . 0.95 ?
    C4 C5 . 1.390(8) ?
    C4 Fe1 . 2.044(6) ?
    C4 H4 . 0.95 ?
    C5 Fe1 . 2.037(6) ?
    C5 H5 . 0.95 ?
    C6 C7 . 1.414(7) ?
    C6 C10 . 1.433(7) ?
    C6 Fe1 . 2.020(5) ?
    C6 H6 . 0.95 ?
    C7 C8 . 1.406(8) ?
    C7 Fe1 . 2.040(6) ?
    C7 H7 . 0.95 ?
    C8 C9 . 1.412(7) ?
    C8 Fe1 . 2.043(6) ?
    C8 H8 . 0.95 ?
    C9 C10 . 1.431(7) ?
    C9 Fe1 . 2.028(5) ?
    C9 H9 . 0.95 ?
    C10 C11 . 1.427(7) ?
    C10 Fe1 . 2.041(5) ?
    C11 C12 . 1.355(6) ?
    C11 H11 . 0.95 ?
    C12 C19 . 1.442(7) ?
    C12 C13 . 1.475(7) ?
    C13 C18 . 1.388(7) ?
    C13 C14 . 1.405(6) ?
    C14 C15 . 1.383(7) ?
    C14 H14 . 0.95 ?
    C15 C16 . 1.367(7) ?
    C15 H15 . 0.95 ?
    C16 C17 . 1.386(7) ?
    C16 N2 . 1.493(7) ?
    C17 C18 . 1.381(7) ?
    C17 H17 . 0.95 ?
    C18 H18 . 0.95 ?
    C19 N1 . 1.145(6) ?
    N2 O2 . 1.222(6) ?
    N2 O1 . 1.224(6) ?
loop_
    _geom_angle_atom_site_label_1
    _geom_angle_atom_site_label_2
    _geom_angle_atom_site_label_3
    _geom_angle_site_symmetry_1
    _geom_angle_site_symmetry_3
    _geom_angle
    _geom_angle_publ_flag
    C2 C1 C5 . . 107.8(6) ?
    C2 C1 Fe1 . . 69.2(4) ?
    C5 C1 Fe1 . . 69.5(3) ?
    C2 C1 H1 . . 126.1 ?
    C5 C1 H1 . . 126.1 ?
    Fe1 C1 H1 . . 126.8 ?
    C1 C2 C3 . . 109.3(7) ?
    C1 C2 Fe1 . . 71.3(4) ?
    C3 C2 Fe1 . . 69.7(4) ?
    C1 C2 H2 . . 125.4 ?
    C3 C2 H2 . . 125.4 ?
    Fe1 C2 H2 . . 125.2 ?
    C2 C3 C4 . . 106.6(7) ?
    C2 C3 Fe1 . . 69.6(4) ?
    C4 C3 Fe1 . . 70.4(4) ?
    C2 C3 H3 . . 126.7 ?
    C4 C3 H3 . . 126.7 ?
    Fe1 C3 H3 . . 124.8 ?
    C5 C4 C3 . . 108.2(6) ?
    C5 C4 Fe1 . . 69.9(4) ?
    C3 C4 Fe1 . . 68.9(4) ?
    C5 C4 H4 . . 125.9 ?
    C3 C4 H4 . . 125.9 ?
    Fe1 C4 H4 . . 126.9 ?
    C4 C5 C1 . . 108.1(6) ?
    C4 C5 Fe1 . . 70.3(4) ?
    C1 C5 Fe1 . . 70.3(3) ?
    C4 C5 H5 . . 125.9 ?
    C1 C5 H5 . . 125.9 ?
    Fe1 C5 H5 . . 125 ?
    C7 C6 C10 . . 108.4(5) ?
    C7 C6 Fe1 . . 70.4(3) ?
    C10 C6 Fe1 . . 70.1(3) ?
    C7 C6 H6 . . 125.8 ?
    C10 C6 H6 . . 125.8 ?
    Fe1 C6 H6 . . 125.3 ?
    C8 C7 C6 . . 108.5(5) ?
    C8 C7 Fe1 . . 70.0(3) ?
    C6 C7 Fe1 . . 68.9(3) ?
    C8 C7 H7 . . 125.7 ?
    C6 C7 H7 . . 125.7 ?
    Fe1 C7 H7 . . 127 ?
    C7 C8 C9 . . 107.9(5) ?
    C7 C8 Fe1 . . 69.8(3) ?
    C9 C8 Fe1 . . 69.1(3) ?
    C7 C8 H8 . . 126.1 ?
    C9 C8 H8 . . 126.1 ?
    Fe1 C8 H8 . . 126.6 ?
    C8 C9 C10 . . 109.0(5) ?
    C8 C9 Fe1 . . 70.3(3) ?
    C10 C9 Fe1 . . 69.9(3) ?
    C8 C9 H9 . . 125.5 ?
    C10 C9 H9 . . 125.5 ?
    Fe1 C9 H9 . . 125.9 ?
    C11 C10 C9 . . 122.6(5) ?
    C11 C10 C6 . . 131.3(5) ?
    C9 C10 C6 . . 106.1(4) ?
    C11 C10 Fe1 . . 126.2(4) ?
    C9 C10 Fe1 . . 68.9(3) ?
    C6 C10 Fe1 . . 68.6(3) ?
    C12 C11 C10 . . 130.5(5) ?
    C12 C11 H11 . . 114.7 ?
    C10 C11 H11 . . 114.7 ?
    C11 C12 C19 . . 118.9(5) ?
    C11 C12 C13 . . 125.1(4) ?
    C19 C12 C13 . . 115.9(4) ?
    C18 C13 C14 . . 118.1(5) ?
    C18 C13 C12 . . 121.4(4) ?
    C14 C13 C12 . . 120.5(4) ?
    C15 C14 C13 . . 121.4(5) ?
    C15 C14 H14 . . 119.3 ?
    C13 C14 H14 . . 119.3 ?
    C16 C15 C14 . . 118.4(5) ?
    C16 C15 H15 . . 120.8 ?
    C14 C15 H15 . . 120.8 ?
    C15 C16 C17 . . 122.2(5) ?
    C15 C16 N2 . . 119.9(5) ?
    C17 C16 N2 . . 118.0(5) ?
    C18 C17 C16 . . 118.8(5) ?
    C18 C17 H17 . . 120.6 ?
    C16 C17 H17 . . 120.6 ?
    C17 C18 C13 . . 121.0(5) ?
    C17 C18 H18 . . 119.5 ?
    C13 C18 H18 . . 119.5 ?
    N1 C19 C12 . . 177.8(6) ?
    O2 N2 O1 . . 125.0(5) ?
    O2 N2 C16 . . 117.5(5) ?
    O1 N2 C16 . . 117.5(5) ?
    C6 Fe1 C2 . . 108.1(3) ?
    C6 Fe1 C3 . . 127.8(3) ?
    C2 Fe1 C3 . . 40.7(3) ?
    C6 Fe1 C9 . . 68.8(2) ?
    C2 Fe1 C9 . . 169.1(3) ?
    C3 Fe1 C9 . . 149.4(3) ?
    C6 Fe1 C5 . . 151.8(2) ?
    C2 Fe1 C5 . . 67.2(3) ?
    C3 Fe1 C5 . . 67.9(3) ?
    C9 Fe1 C5 . . 110.3(2) ?
    C6 Fe1 C7 . . 40.8(2) ?
    C2 Fe1 C7 . . 116.9(3) ?
    C3 Fe1 C7 . . 106.5(3) ?
    C9 Fe1 C7 . . 68.1(2) ?
    C5 Fe1 C7 . . 167.0(2) ?
    C6 Fe1 C10 . . 41.30(19) ?
    C2 Fe1 C10 . . 129.8(3) ?
    C3 Fe1 C10 . . 167.4(3) ?
    C9 Fe1 C10 . . 41.16(19) ?
    C5 Fe1 C10 . . 119.0(2) ?
    C7 Fe1 C10 . . 68.9(2) ?
    C6 Fe1 C8 . . 68.6(2) ?
    C2 Fe1 C8 . . 149.2(3) ?
    C3 Fe1 C8 . . 115.7(3) ?
    C9 Fe1 C8 . . 40.6(2) ?
    C5 Fe1 C8 . . 130.2(3) ?
    C7 Fe1 C8 . . 40.3(2) ?
    C10 Fe1 C8 . . 69.1(2) ?
    C6 Fe1 C4 . . 166.5(3) ?
    C2 Fe1 C4 . . 67.5(3) ?
    C3 Fe1 C4 . . 40.6(3) ?
    C9 Fe1 C4 . . 117.9(3) ?
    C5 Fe1 C4 . . 39.8(2) ?
    C7 Fe1 C4 . . 128.5(3) ?
    C10 Fe1 C4 . . 151.2(3) ?
    C8 Fe1 C4 . . 108.2(2) ?
    C6 Fe1 C1 . . 118.2(2) ?
    C2 Fe1 C1 . . 39.5(2) ?
    C3 Fe1 C1 . . 67.7(3) ?
    C9 Fe1 C1 . . 131.9(2) ?
    C5 Fe1 C1 . . 40.2(2) ?
    C7 Fe1 C1 . . 150.2(3) ?
    C10 Fe1 C1 . . 110.0(2) ?
    C8 Fe1 C1 . . 169.3(2) ?
    C4 Fe1 C1 . . 67.1(2) ?
loop_
    _geom_torsion_atom_site_label_1
    _geom_torsion_atom_site_label_2
    _geom_torsion_atom_site_label_3
    _geom_torsion_atom_site_label_4
    _geom_torsion_site_symmetry_1
    _geom_torsion_site_symmetry_2
    _geom_torsion_site_symmetry_3
    _geom_torsion_site_symmetry_4
    _geom_torsion
    _geom_torsion_publ_flag
    C5 C1 C2 C3 . . . . 0.7(7) ?
    Fe1 C1 C2 C3 . . . . 59.6(5) ?
    C5 C1 C2 Fe1 . . . . -58.9(4) ?
    C1 C2 C3 C4 . . . . 0.5(8) ?
    Fe1 C2 C3 C4 . . . . 61.1(5) ?
    C1 C2 C3 Fe1 . . . . -60.6(5) ?
    C2 C3 C4 C5 . . . . -1.6(7) ?
    Fe1 C3 C4 C5 . . . . 59.0(4) ?
    C2 C3 C4 Fe1 . . . . -60.6(5) ?
    C3 C4 C5 C1 . . . . 2.0(7) ?
    Fe1 C4 C5 C1 . . . . 60.4(4) ?
    C3 C4 C5 Fe1 . . . . -58.4(5) ?
    C2 C1 C5 C4 . . . . -1.7(7) ?
    Fe1 C1 C5 C4 . . . . -60.4(4) ?
    C2 C1 C5 Fe1 . . . . 58.8(4) ?
    C10 C6 C7 C8 . . . . 1.2(6) ?
    Fe1 C6 C7 C8 . . . . -58.9(4) ?
    C10 C6 C7 Fe1 . . . . 60.1(4) ?
    C6 C7 C8 C9 . . . . -0.7(7) ?
    Fe1 C7 C8 C9 . . . . -58.8(4) ?
    C6 C7 C8 Fe1 . . . . 58.2(4) ?
    C7 C8 C9 C10 . . . . -0.1(6) ?
    Fe1 C8 C9 C10 . . . . -59.4(4) ?
    C7 C8 C9 Fe1 . . . . 59.2(4) ?
    C8 C9 C10 C11 . . . . 179.9(5) ?
    Fe1 C9 C10 C11 . . . . 120.3(5) ?
    C8 C9 C10 C6 . . . . 0.9(6) ?
    Fe1 C9 C10 C6 . . . . -58.7(4) ?
    C8 C9 C10 Fe1 . . . . 59.6(4) ?
    C7 C6 C10 C11 . . . . 179.8(5) ?
    Fe1 C6 C10 C11 . . . . -119.9(6) ?
    C7 C6 C10 C9 . . . . -1.3(6) ?
    Fe1 C6 C10 C9 . . . . 58.9(4) ?
    C7 C6 C10 Fe1 . . . . -60.2(4) ?
    C9 C10 C11 C12 . . . . 165.5(5) ?
    C6 C10 C11 C12 . . . . -15.8(10) ?
    Fe1 C10 C11 C12 . . . . -108.0(6) ?
    C10 C11 C12 C19 . . . . -0.2(9) ?
    C10 C11 C12 C13 . . . . -178.3(5) ?
    C11 C12 C13 C18 . . . . -7.7(8) ?
    C19 C12 C13 C18 . . . . 174.0(5) ?
    C11 C12 C13 C14 . . . . 169.4(5) ?
    C19 C12 C13 C14 . . . . -8.8(7) ?
    C18 C13 C14 C15 . . . . 0.1(8) ?
    C12 C13 C14 C15 . . . . -177.1(5) ?
    C13 C14 C15 C16 . . . . 1.6(8) ?
    C14 C15 C16 C17 . . . . -1.6(8) ?
    C14 C15 C16 N2 . . . . 178.0(5) ?
    C15 C16 C17 C18 . . . . 0.1(8) ?
    N2 C16 C17 C18 . . . . -179.6(5) ?
    C16 C17 C18 C13 . . . . 1.6(8) ?
    C14 C13 C18 C17 . . . . -1.7(8) ?
    C12 C13 C18 C17 . . . . 175.5(5) ?
    C11 C12 C19 N1 . . . . -154(17) ?
    C13 C12 C19 N1 . . . . 24(17) ?
    C15 C16 N2 O2 . . . . 6.5(7) ?
    C17 C16 N2 O2 . . . . -173.8(5) ?
    C15 C16 N2 O1 . . . . -172.8(5) ?
    C17 C16 N2 O1 . . . . 6.9(7) ?
    C7 C6 Fe1 C2 . . . . -110.5(4) ?
    C10 C6 Fe1 C2 . . . . 130.4(4) ?
    C7 C6 Fe1 C3 . . . . -69.7(5) ?
    C10 C6 Fe1 C3 . . . . 171.2(4) ?
    C7 C6 Fe1 C9 . . . . 80.6(4) ?
    C10 C6 Fe1 C9 . . . . -38.5(3) ?
    C7 C6 Fe1 C5 . . . . 174.2(5) ?
    C10 C6 Fe1 C5 . . . . 55.2(6) ?
    C10 C6 Fe1 C7 . . . . -119.1(5) ?
    C7 C6 Fe1 C10 . . . . 119.1(5) ?
    C7 C6 Fe1 C8 . . . . 36.9(3) ?
    C10 C6 Fe1 C8 . . . . -82.2(3) ?
    C7 C6 Fe1 C4 . . . . -42.0(12) ?
    C10 C6 Fe1 C4 . . . . -161.0(10) ?
    C7 C6 Fe1 C1 . . . . -152.2(4) ?
    C10 C6 Fe1 C1 . . . . 88.7(4) ?
    C1 C2 Fe1 C6 . . . . -112.7(4) ?
    C3 C2 Fe1 C6 . . . . 127.5(4) ?
    C1 C2 Fe1 C3 . . . . 119.8(6) ?
    C1 C2 Fe1 C9 . . . . -41.0(16) ?
    C3 C2 Fe1 C9 . . . . -160.7(13) ?
    C1 C2 Fe1 C5 . . . . 37.6(4) ?
    C3 C2 Fe1 C5 . . . . -82.2(4) ?
    C1 C2 Fe1 C7 . . . . -156.0(4) ?
    C3 C2 Fe1 C7 . . . . 84.2(5) ?
    C1 C2 Fe1 C10 . . . . -71.9(5) ?
    C3 C2 Fe1 C10 . . . . 168.3(4) ?
    C1 C2 Fe1 C8 . . . . 168.9(4) ?
    C3 C2 Fe1 C8 . . . . 49.2(7) ?
    C1 C2 Fe1 C4 . . . . 80.9(4) ?
    C3 C2 Fe1 C4 . . . . -38.9(4) ?
    C3 C2 Fe1 C1 . . . . -119.8(6) ?
    C2 C3 Fe1 C6 . . . . -72.6(5) ?
    C4 C3 Fe1 C6 . . . . 170.4(4) ?
    C4 C3 Fe1 C2 . . . . -117.0(6) ?
    C2 C3 Fe1 C9 . . . . 173.0(5) ?
    C4 C3 Fe1 C9 . . . . 55.9(7) ?
    C2 C3 Fe1 C5 . . . . 80.2(4) ?
    C4 C3 Fe1 C5 . . . . -36.8(4) ?
    C2 C3 Fe1 C7 . . . . -112.3(5) ?
    C4 C3 Fe1 C7 . . . . 130.7(4) ?
    C2 C3 Fe1 C10 . . . . -45.3(13) ?
    C4 C3 Fe1 C10 . . . . -162.3(10) ?
    C2 C3 Fe1 C8 . . . . -154.5(4) ?
    C4 C3 Fe1 C8 . . . . 88.4(4) ?
    C2 C3 Fe1 C4 . . . . 117.0(6) ?
    C2 C3 Fe1 C1 . . . . 36.6(4) ?
    C4 C3 Fe1 C1 . . . . -80.4(4) ?
    C8 C9 Fe1 C6 . . . . -81.4(4) ?
    C10 C9 Fe1 C6 . . . . 38.6(3) ?
    C8 C9 Fe1 C2 . . . . -156.9(13) ?
    C10 C9 Fe1 C2 . . . . -36.9(15) ?
    C8 C9 Fe1 C3 . . . . 48.1(6) ?
    C10 C9 Fe1 C3 . . . . 168.1(5) ?
    C8 C9 Fe1 C5 . . . . 128.8(4) ?
    C10 C9 Fe1 C5 . . . . -111.2(3) ?
    C8 C9 Fe1 C7 . . . . -37.4(3) ?
    C10 C9 Fe1 C7 . . . . 82.6(3) ?
    C8 C9 Fe1 C10 . . . . -120.0(5) ?
    C10 C9 Fe1 C8 . . . . 120.0(5) ?
    C8 C9 Fe1 C4 . . . . 85.8(4) ?
    C10 C9 Fe1 C4 . . . . -154.3(3) ?
    C8 C9 Fe1 C1 . . . . 169.1(3) ?
    C10 C9 Fe1 C1 . . . . -70.9(4) ?
    C4 C5 Fe1 C6 . . . . 167.6(5) ?
    C1 C5 Fe1 C6 . . . . 48.9(7) ?
    C4 C5 Fe1 C2 . . . . 81.7(5) ?
    C1 C5 Fe1 C2 . . . . -36.9(4) ?
    C4 C5 Fe1 C3 . . . . 37.6(4) ?
    C1 C5 Fe1 C3 . . . . -81.0(4) ?
    C4 C5 Fe1 C9 . . . . -109.7(5) ?
    C1 C5 Fe1 C9 . . . . 131.7(4) ?
    C4 C5 Fe1 C7 . . . . -29.4(14) ?
    C1 C5 Fe1 C7 . . . . -148.0(10) ?
    C4 C5 Fe1 C10 . . . . -154.2(4) ?
    C1 C5 Fe1 C10 . . . . 87.2(4) ?
    C4 C5 Fe1 C8 . . . . -68.1(5) ?
    C1 C5 Fe1 C8 . . . . 173.3(4) ?
    C1 C5 Fe1 C4 . . . . -118.6(6) ?
    C4 C5 Fe1 C1 . . . . 118.6(6) ?
    C8 C7 Fe1 C6 . . . . 120.3(5) ?
    C8 C7 Fe1 C2 . . . . -152.9(4) ?
    C6 C7 Fe1 C2 . . . . 86.8(4) ?
    C8 C7 Fe1 C3 . . . . -110.4(4) ?
    C6 C7 Fe1 C3 . . . . 129.3(4) ?
    C8 C7 Fe1 C9 . . . . 37.7(3) ?
    C6 C7 Fe1 C9 . . . . -82.6(4) ?
    C8 C7 Fe1 C5 . . . . -47.6(13) ?
    C6 C7 Fe1 C5 . . . . -167.8(10) ?
    C8 C7 Fe1 C10 . . . . 82.1(4) ?
    C6 C7 Fe1 C10 . . . . -38.2(3) ?
    C6 C7 Fe1 C8 . . . . -120.3(5) ?
    C8 C7 Fe1 C4 . . . . -71.3(5) ?
    C6 C7 Fe1 C4 . . . . 168.5(4) ?
    C8 C7 Fe1 C1 . . . . 175.8(4) ?
    C6 C7 Fe1 C1 . . . . 55.6(6) ?
    C11 C10 Fe1 C6 . . . . 126.2(6) ?
    C9 C10 Fe1 C6 . . . . -118.1(4) ?
    C11 C10 Fe1 C2 . . . . 55.9(6) ?
    C9 C10 Fe1 C2 . . . . 171.5(4) ?
    C6 C10 Fe1 C2 . . . . -70.4(4) ?
    C11 C10 Fe1 C3 . . . . 92.9(12) ?
    C9 C10 Fe1 C3 . . . . -151.5(11) ?
    C6 C10 Fe1 C3 . . . . -33.3(13) ?
    C11 C10 Fe1 C9 . . . . -115.7(6) ?
    C6 C10 Fe1 C9 . . . . 118.1(4) ?
    C11 C10 Fe1 C5 . . . . -27.5(5) ?
    C9 C10 Fe1 C5 . . . . 88.2(4) ?
    C6 C10 Fe1 C5 . . . . -153.7(3) ?
    C11 C10 Fe1 C7 . . . . 163.9(5) ?
    C9 C10 Fe1 C7 . . . . -80.4(3) ?
    C6 C10 Fe1 C7 . . . . 37.7(3) ?
    C11 C10 Fe1 C8 . . . . -152.8(5) ?
    C9 C10 Fe1 C8 . . . . -37.1(3) ?
    C6 C10 Fe1 C8 . . . . 81.0(3) ?
    C11 C10 Fe1 C4 . . . . -62.8(7) ?
    C9 C10 Fe1 C4 . . . . 52.8(6) ?
    C6 C10 Fe1 C4 . . . . 170.9(5) ?
    C11 C10 Fe1 C1 . . . . 15.8(5) ?
    C9 C10 Fe1 C1 . . . . 131.5(3) ?
    C6 C10 Fe1 C1 . . . . -110.4(3) ?
    C7 C8 Fe1 C6 . . . . -37.3(3) ?
    C9 C8 Fe1 C6 . . . . 82.1(3) ?
    C7 C8 Fe1 C2 . . . . 52.3(7) ?
    C9 C8 Fe1 C2 . . . . 171.7(5) ?
    C7 C8 Fe1 C3 . . . . 85.5(4) ?
    C9 C8 Fe1 C3 . . . . -155.2(4) ?
    C7 C8 Fe1 C9 . . . . -119.4(5) ?
    C7 C8 Fe1 C5 . . . . 167.4(4) ?
    C9 C8 Fe1 C5 . . . . -73.2(4) ?
    C9 C8 Fe1 C7 . . . . 119.4(5) ?
    C7 C8 Fe1 C10 . . . . -81.7(4) ?
    C9 C8 Fe1 C10 . . . . 37.6(3) ?
    C7 C8 Fe1 C4 . . . . 128.7(4) ?
    C9 C8 Fe1 C4 . . . . -111.9(4) ?
    C7 C8 Fe1 C1 . . . . -168.7(12) ?
    C9 C8 Fe1 C1 . . . . -49.4(14) ?
    C5 C4 Fe1 C6 . . . . -154.2(9) ?
    C3 C4 Fe1 C6 . . . . -34.4(13) ?
    C5 C4 Fe1 C2 . . . . -80.9(4) ?
    C3 C4 Fe1 C2 . . . . 38.9(4) ?
    C5 C4 Fe1 C3 . . . . -119.8(6) ?
    C5 C4 Fe1 C9 . . . . 88.7(4) ?
    C3 C4 Fe1 C9 . . . . -151.5(4) ?
    C3 C4 Fe1 C5 . . . . 119.8(6) ?
    C5 C4 Fe1 C7 . . . . 171.9(4) ?
    C3 C4 Fe1 C7 . . . . -68.3(5) ?
    C5 C4 Fe1 C10 . . . . 52.3(7) ?
    C3 C4 Fe1 C10 . . . . 172.1(5) ?
    C5 C4 Fe1 C8 . . . . 131.7(4) ?
    C3 C4 Fe1 C8 . . . . -108.4(4) ?
    C5 C4 Fe1 C1 . . . . -38.0(4) ?
    C3 C4 Fe1 C1 . . . . 81.8(4) ?
    C2 C1 Fe1 C6 . . . . 84.4(5) ?
    C5 C1 Fe1 C6 . . . . -156.2(4) ?
    C5 C1 Fe1 C2 . . . . 119.5(6) ?
    C2 C1 Fe1 C3 . . . . -37.7(4) ?
    C5 C1 Fe1 C3 . . . . 81.8(4) ?
    C2 C1 Fe1 C9 . . . . 170.4(4) ?
    C5 C1 Fe1 C9 . . . . -70.1(5) ?
    C2 C1 Fe1 C5 . . . . -119.5(6) ?
    C2 C1 Fe1 C7 . . . . 46.7(7) ?
    C5 C1 Fe1 C7 . . . . 166.2(5) ?
    C2 C1 Fe1 C10 . . . . 129.0(4) ?
    C5 C1 Fe1 C10 . . . . -111.6(4) ?
    C2 C1 Fe1 C8 . . . . -148.0(12) ?
    C5 C1 Fe1 C8 . . . . -28.6(15) ?
    C2 C1 Fe1 C4 . . . . -81.9(5) ?
    C5 C1 Fe1 C4 . . . . 37.6(4) ?
