# Supplementary material for: 3-Ferrocenyl-2-(4-nitro­phen­yl)acrylonitrile
Source: Acta Crystallogr Sect E Struct Rep Online. 2011 Aug 27;67(Pt 9):m1293. doi: 10.1107/S160053681103306X (PMC3200961; doi:10.1107/S160053681103306X)
Supplement: Supplementary file 2 [file e-67-m1293-Isup2.hkl]

#
# h,k,l, Fc-squared, Fo-squared, sigma(Fo-squared) and status flag
#
data_I
_shelx_title ' 11m_kznd_vincent1_0f in P2(1)/n'
_shelx_refln_list_code          4
_shelx_F_calc_maximum      210.49
_exptl_crystal_F_000       736.00
_reflns_d_resolution_high  0.8409
 
loop_
 _symmetry_equiv_pos_as_xyz
 'x, y, z'
 '-x+1/2, y+1/2, -z+1/2'
 '-x, -y, -z'
 'x-1/2, -y-1/2, z-1/2'
 
_cell_length_a     6.7186
_cell_length_b    28.0358
_cell_length_c     8.4165
_cell_angle_alpha  90.000
_cell_angle_beta   90.108
_cell_angle_gamma  90.000
 
_shelx_F_squared_multiplier     1.000
 
loop_
 _refln_index_h
 _refln_index_k
 _refln_index_l
 _refln_F_squared_calc
 _refln_F_squared_meas
 _refln_F_squared_sigma
 _refln_observed_status
   2   0   0    10163.23     9745.17    349.54 o
   4   0   0     2091.26     2084.14     89.08 o
   6   0   0        4.32        9.21     48.13 o
   1   1   0     6546.95     5816.36     67.14 o
   2   1   0     1127.00     1024.44     37.27 o
   3   1   0       13.28       69.03     28.95 o
   4   1   0     1084.02     1099.39     56.77 o
   5   1   0       98.88      138.48     42.19 o
   6   1   0      752.38      872.80     52.68 o
   7   1   0        1.30      -17.22     58.24 o
   0   2   0       60.54       45.78     24.48 o
   1   2   0     6043.56     5916.13     53.55 o
   2   2   0     1667.05     1649.19     40.54 o
   3   2   0     2775.37     2658.31     60.09 o
   4   2   0     1219.71     1195.34     54.22 o
   5   2   0      599.29      768.27     52.07 o
   6   2   0      689.30      760.05     51.67 o
   7   2   0        0.26      -13.56     50.03 o
   1   3   0        4.99        5.04     10.77 o
   2   3   0      339.12      384.00     23.45 o
   3   3   0     2806.65     2847.17     60.49 o
   4   3   0      323.35      458.05     38.69 o
   5   3   0     1359.56     1366.21     55.61 o
   6   3   0       65.85       78.40     36.89 o
   7   3   0       79.51      129.47     54.76 o
   0   4   0     1285.39     1297.96     49.22 o
   1   4   0    32330.31    33761.30    609.65 o
   2   4   0      889.24      873.87     27.97 o
   3   4   0     4948.04     4976.71     61.92 o
   4   4   0      871.91      923.59     42.74 o
   5   4   0      599.86      729.56     47.61 o
   6   4   0       10.64       13.57     38.89 o
   7   4   0       57.27       74.64     54.96 o
   1   5   0      362.32      402.92     28.03 o
   2   5   0      889.30      917.06     28.53 o
   3   5   0       37.58       94.09     24.69 o
   4   5   0        9.27       16.44     26.85 o
   5   5   0      122.34       86.74     35.49 o
   6   5   0       89.69       67.33     49.75 o
   7   5   0      134.30      183.26     83.82 o
   0   6   0     4914.37     5161.03    249.74 o
   1   6   0     3841.78     3677.83    106.80 o
   2   6   0     1273.11     1215.82     37.82 o
   3   6   0       86.48      117.15     28.35 o
   4   6   0     1048.28     1000.06     43.94 o
   5   6   0     2341.74     2221.70     74.69 o
   6   6   0      318.54      353.64     59.08 o
   7   6   0       77.15      139.26     83.04 o
   1   7   0      106.25      128.01     26.12 o
   2   7   0     1628.27     1594.37     48.67 o
   3   7   0      185.29      296.38     35.11 o
   4   7   0      411.47      470.27     45.00 o
   5   7   0      333.76      457.82     52.55 o
   6   7   0      620.28      815.33     83.73 o
   7   7   0      114.67      189.42     90.62 o
   0   8   0     3541.55     3636.29    353.26 o
   1   8   0      162.24      235.38     30.84 o
   2   8   0     4681.14     4435.63     94.26 o
   3   8   0     1426.31     1393.04     53.21 o
   4   8   0     2473.02     2452.29     72.45 o
   5   8   0     1351.96     1346.39     67.88 o
   6   8   0      204.49      328.27     70.95 o
   7   8   0        0.75       43.89    183.98 o
   1   9   0     2694.25     2511.65    105.06 o
   2   9   0      140.13      118.56     39.22 o
   3   9   0        0.94        3.16     29.98 o
   4   9   0     1716.05     1783.59     64.46 o
   5   9   0     1116.79     1036.94     62.93 o
   6   9   0       31.92       28.79     62.22 o
   7   9   0      527.30      424.41    107.65 o
   0  10   0      787.73      859.25     70.05 o
   1  10   0     6951.76     7093.72    258.62 o
   2  10   0      842.01      957.65     48.54 o
   3  10   0     3618.19     3300.70     70.33 o
   4  10   0      132.20      143.21     40.81 o
   5  10   0      815.47      935.50     84.47 o
   6  10   0      100.64      167.70     67.44 o
   7  10   0      136.79      141.89     95.38 o
   1  11   0        2.34      -19.84     32.89 o
   2  11   0      182.66      228.45     38.64 o
   3  11   0     1501.33     1502.74     65.05 o
   4  11   0      109.76      186.77     41.70 o
   5  11   0      462.69      576.22     78.85 o
   6  11   0       32.50       86.29    112.02 o
   7  11   0      307.38      310.32    106.20 o
   0  12   0       20.95       42.53     48.61 o
   1  12   0     8782.25     8872.90    279.56 o
   2  12   0     4080.40     4344.10     80.12 o
   3  12   0      758.63      706.73     50.17 o
   4  12   0      743.89      784.27     55.31 o
   5  12   0      150.85      186.78     68.85 o
   6  12   0       73.95      -24.20     84.81 o
   7  12   0       10.46      144.48     98.44 o
   1  13   0      535.03      629.49     48.81 o
   2  13   0     2178.34     2256.09    116.16 o
   3  13   0       39.37       21.05     37.25 o
   4  13   0      617.80      658.99     59.56 o
   5  13   0       60.62       96.86     64.68 o
   6  13   0      297.02      311.95    103.45 o
   7  13   0       60.71      100.27     99.61 o
   0  14   0     2903.51     2979.93    262.67 o
   1  14   0      749.42      878.03     55.43 o
   2  14   0     2559.76     2479.06     72.79 o
   3  14   0      460.81      575.52     52.40 o
   4  14   0     1228.98     1212.57     64.40 o
   5  14   0        1.54      -60.10     60.10 o
   6  14   0      343.84      292.56    102.77 o
   7  14   0        5.18      -48.56     92.93 o
   1  15   0        3.76       -5.89     39.95 o
   2  15   0      693.45      773.59     56.12 o
   3  15   0       29.37       88.74     45.22 o
   4  15   0      433.91      428.41     76.58 o
   5  15   0       79.28       66.53     84.21 o
   6  15   0      663.15      561.02    150.51 o
   7  15   0      177.71      172.26    107.24 o
   0  16   0    14032.42    14458.87    621.98 o
   1  16   0     1974.25     1960.92     72.94 o
   2  16   0     3440.55     3388.87     86.29 o
   3  16   0      269.29      262.25     50.48 o
   4  16   0      495.08      501.34     80.24 o
   5  16   0      264.61      320.49     97.38 o
   6  16   0       17.67       -7.75     88.58 o
   7  16   0        0.29       24.81     94.89 o
   1  17   0        0.20       80.32     46.54 o
   2  17   0      320.11      474.90     58.05 o
   3  17   0      328.50      397.11     56.69 o
   4  17   0       99.70      152.77     71.18 o
   5  17   0       47.58       48.14     88.90 o
   6  17   0       14.46       97.05     92.16 o
   0  18   0      712.19      919.06    140.55 o
   1  18   0     2856.16     2938.73     88.41 o
   2  18   0      278.75      267.06     56.68 o
   3  18   0     1086.82     1129.97     72.07 o
   4  18   0       30.61       47.50     67.45 o
   5  18   0        1.38        1.89     83.78 o
   6  18   0        7.50      116.86    122.06 o
   1  19   0       64.57      107.13     54.20 o
   2  19   0      609.33      721.10     67.88 o
   3  19   0      234.88      186.64     58.05 o
   4  19   0      148.97      177.55     71.52 o
   5  19   0     1166.75     1053.37    141.78 o
   6  19   0      101.42      102.79     98.42 o
   0  20   0     1906.17     2012.81    123.39 o
   1  20   0      666.68      686.81     68.85 o
   2  20   0      588.34      613.30     68.27 o
   3  20   0      648.30      748.11     88.86 o
   4  20   0     1152.96     1008.92    120.17 o
   5  20   0      305.02      311.33    104.70 o
   6  20   0       43.40      196.96    103.84 o
   1  21   0        0.01        6.07     57.30 o
   2  21   0       56.21       49.70     59.37 o
   3  21   0        0.64       40.61     70.04 o
   4  21   0       20.42       31.83     86.29 o
   5  21   0      101.74       18.01     92.07 o
   6  21   0      123.39       20.53     98.44 o
   0  22   0     1375.57     1488.30    126.39 o
   1  22   0      288.52      327.32     68.46 o
   2  22   0      264.68      275.98     66.25 o
   3  22   0      130.68       89.51     71.43 o
   4  22   0       15.91       12.97     89.22 o
   5  22   0        0.11       11.31     94.66 o
   6  22   0       57.06      129.68    102.37 o
   1  23   0      101.20      164.57     66.93 o
   2  23   0       30.89       13.28     60.82 o
   3  23   0        5.86      -58.34     66.44 o
   4  23   0      349.23      280.56    104.78 o
   5  23   0       38.92       75.88    100.20 o
   0  24   0       60.54      193.95    101.10 o
   1  24   0      452.37      556.73     74.36 o
   2  24   0       53.27      -12.43     60.04 o
   3  24   0      648.99      548.77    110.41 o
   4  24   0      175.63      186.82    100.83 o
   5  24   0      393.86      390.09    117.03 o
   1  25   0      683.29      736.83     78.26 o
   2  25   0        1.20       19.47     60.86 o
   3  25   0      132.31      152.69     98.67 o
   4  25   0      183.78      184.25    103.91 o
   5  25   0      336.32      270.14    112.61 o
   0  26   0       98.96      134.27     92.92 o
   1  26   0      558.55      596.60     76.99 o
   2  26   0        0.81       -9.59     71.99 o
   3  26   0      434.26      583.80    135.60 o
   4  26   0       79.27      112.23    101.65 o
   5  26   0        1.08      -18.48    102.33 o
   1  27   0       50.67       63.98     66.16 o
   2  27   0       10.97       76.52     78.81 o
   3  27   0      413.09      411.61    115.85 o
   4  27   0      172.10      172.87    159.03 o
   0  28   0     1316.78     1247.08    132.18 o
   1  28   0       25.41       43.65     67.45 o
   2  28   0      889.03      873.98    130.33 o
   3  28   0        3.88       69.44    101.41 o
   4  28   0      199.68      249.69    115.32 o
   1  29   0      193.08       98.78     72.45 o
   2  29   0      602.32      450.04    118.75 o
   3  29   0        0.31       11.52    101.90 o
   0  30   0       48.36      -33.31    100.01 o
   1  30   0      109.20       34.04     83.10 o
   2  30   0      404.09      456.20    127.83 o
   3  30   0        4.50       18.75    104.96 o
   1  31   0       32.76      -32.12    103.58 o
   2  31   0        2.41      -16.81    107.83 o
   0  32   0       16.25       54.93    271.26 o
   1  32   0      130.82       62.12    108.42 o
   2  32   0       24.59      -95.30    153.60 o
   1  33   0       16.61       48.34    119.10 o
  -7   0   1       73.71       50.86     96.63 o
  -5   0   1      887.06     1038.93     91.99 o
  -3   0   1     2985.82     3290.53    145.22 o
  -1   0   1     1243.10     1805.58    130.11 o
   1   0   1     2282.97     1923.11     46.66 o
   3   0   1      890.09      879.89    118.69 o
   5   0   1      831.27      855.05     85.89 o
   7   0   1      493.09      537.67     78.70 o
  -7   1   1        6.45      -16.41     66.02 o
  -6   1   1        2.69       -2.86     42.85 o
  -5   1   1      459.16      497.08     53.13 o
  -4   1   1        9.81      -12.17     33.87 o
  -3   1   1     4140.39     4454.39     69.27 o
  -2   1   1     1730.56     1811.76     33.97 o
  -1   1   1    28227.53    28550.44   1703.95 o
   0   1   1     1357.17     1257.20    142.11 o
   1   1   1    42913.29    42607.49    938.94 o
   2   1   1     2510.35     2372.08     50.74 o
   3   1   1      403.19      378.54     38.74 o
   4   1   1       55.49       84.96     36.21 o
   5   1   1     1088.76     1128.10     59.86 o
   6   1   1       27.39       28.37     41.19 o
   7   1   1       33.94       50.19     42.73 o
  -7   2   1      112.17       43.71    100.89 o
  -6   2   1      228.08      311.64     63.44 o
  -5   2   1      768.62      867.29     60.00 o
  -4   2   1     3732.54     3966.99     97.06 o
  -3   2   1       94.98       53.31     28.93 o
  -2   2   1      502.70      526.13     25.57 o
  -1   2   1       39.54       63.20     17.71 o
   0   2   1       38.93       22.88      9.96 o
   1   2   1      271.60      312.25     21.30 o
   2   2   1     1364.30     1269.78     50.16 o
   3   2   1      188.40      195.12     32.28 o
   4   2   1     1094.23     1141.41     52.44 o
   5   2   1     1096.39     1112.45     59.84 o
   6   2   1      779.57      802.48     60.14 o
   7   2   1       50.33       68.53     45.34 o
  -7   3   1       30.31      171.82    107.90 o
  -6   3   1       24.56        0.27     45.34 o
  -5   3   1      125.47      163.38     45.50 o
  -4   3   1     3344.63     3361.35     62.05 o
  -3   3   1      143.23      205.14     25.58 o
  -2   3   1     1854.96     1771.54     53.64 o
  -1   3   1      234.99      348.79     62.35 o
   0   3   1    12874.77    12781.45    343.16 o
   1   3   1      284.71      277.73     24.50 o
   2   3   1     2308.88     2157.72     49.93 o
   3   3   1      305.43      364.39     35.88 o
   4   3   1     1055.49     1034.89     51.16 o
   5   3   1      157.18      149.39     41.85 o
   6   3   1        2.97        5.87     39.59 o
   7   3   1       71.93       65.07     48.98 o
  -7   4   1       23.52      -21.58    100.89 o
  -6   4   1        4.97       -3.71     44.98 o
  -5   4   1       57.67       81.86     38.62 o
  -4   4   1      532.10      593.67     37.40 o
  -3   4   1     1597.93     1687.38     46.70 o
  -2   4   1      892.16      802.74     26.72 o
  -1   4   1    15519.28    16267.48    545.29 o
   0   4   1       10.22       18.62     12.89 o
   1   4   1     4726.17     4761.17    136.59 o
   2   4   1       83.76       50.45     30.43 o
   3   4   1      235.07      198.89     32.39 o
   4   4   1      550.20      596.04     44.79 o
   5   4   1      341.60      389.84     47.83 o
   6   4   1        2.10       -7.83     39.35 o
   7   4   1        8.14       71.88     49.52 o
  -7   5   1        0.40        1.42     80.77 o
  -6   5   1      199.72      207.44     50.98 o
  -5   5   1      228.85      313.64     37.23 o
  -4   5   1     1206.43     1176.36     41.38 o
  -3   5   1     1035.53      998.14     36.50 o
  -2   5   1      602.17      620.53     34.71 o
  -1   5   1      702.68      827.84    172.64 o
   0   5   1    11977.54    11603.88    446.13 o
   1   5   1     4661.37     4203.80    152.81 o
   2   5   1     2209.82     2070.63     75.37 o
   3   5   1      604.35      680.23     45.83 o
   4   5   1     1796.69     1826.54     60.61 o
   5   5   1       35.25       41.78     39.14 o
   6   5   1     2057.52     1967.85     67.92 o
   7   5   1        2.13      -22.80     51.92 o
  -7   6   1      150.21      287.20     94.81 o
  -6   6   1      716.66      742.33     64.68 o
  -5   6   1     1485.76     1486.93     51.73 o
  -4   6   1      332.89      430.33     34.68 o
  -3   6   1       61.28       68.39     21.39 o
  -2   6   1      110.46      150.23     26.76 o
  -1   6   1      605.54      530.85     44.86 o
   0   6   1     2314.77     2369.67     78.98 o
   1   6   1      394.83      409.50     37.65 o
   2   6   1      495.97      509.61     40.03 o
   3   6   1       28.21       34.72     32.61 o
   4   6   1       75.95      117.86     38.98 o
   5   6   1      234.40      285.11     51.24 o
   6   6   1      985.89     1028.92     64.00 o
   7   6   1      228.21      336.96     64.60 o
  -7   7   1       65.48       75.62     84.69 o
  -6   7   1      360.16      367.70     88.62 o
  -5   7   1      277.21      347.32     66.62 o
  -4   7   1      116.50      148.09     33.36 o
  -3   7   1     2592.11     2471.60     74.12 o
  -2   7   1      855.43      876.67     39.48 o
  -1   7   1      130.95      133.12     18.54 o
   0   7   1     3356.54     3280.62    123.59 o
   1   7   1     1100.93     1051.55     68.21 o
   2   7   1      137.63      172.45     34.50 o
   3   7   1      880.55      735.98     48.42 o
   4   7   1      720.73      863.46     56.21 o
   5   7   1     1215.40     1263.91     69.86 o
   6   7   1       86.34       66.35     42.98 o
   7   7   1      149.22      125.93     69.55 o
  -7   8   1      221.52      214.01     94.56 o
  -6   8   1       73.24      128.43     81.69 o
  -5   8   1       75.07       46.44     59.32 o
  -4   8   1      146.42      184.77     33.78 o
  -3   8   1     1831.25     1859.74     94.73 o
  -2   8   1        8.13       36.32     22.65 o
  -1   8   1      202.75      232.25     19.34 o
   0   8   1     3123.81     3177.24    106.06 o
   1   8   1       47.68       77.87     29.21 o
   2   8   1       83.39       63.65     32.55 o
   3   8   1     1600.52     1506.00     59.54 o
   4   8   1      387.31      487.80     50.94 o
   5   8   1      340.26      340.91     50.08 o
   6   8   1      108.54      128.03     57.24 o
   7   8   1       82.46      142.77     71.59 o
  -7   9   1       26.99       62.78     84.50 o
  -6   9   1      691.77      865.52    111.99 o
  -5   9   1      539.59      555.63     73.09 o
  -4   9   1     1522.12     1516.26     67.79 o
  -3   9   1      955.02      992.56     61.72 o
  -2   9   1     2622.92     2681.68     83.64 o
  -1   9   1      250.52      250.18     20.65 o
   0   9   1     5579.44     5689.50    177.60 o
   1   9   1     2383.00     2224.55     53.77 o
   2   9   1     5802.45     5450.10    181.79 o
   3   9   1     4860.96     4803.57     88.01 o
   4   9   1      711.08      779.37     52.55 o
   5   9   1      293.44      316.23     49.09 o
   6   9   1       66.30       19.76     53.42 o
   7   9   1        3.86        7.11     81.78 o
  -7  10   1       15.53       37.22     87.33 o
  -6  10   1     2416.48     2270.22    142.83 o
  -5  10   1      431.21      569.37     74.37 o
  -4  10   1      732.77      754.29     48.20 o
  -3  10   1      414.32      479.51     62.51 o
  -2  10   1     1384.84     1321.42     44.84 o
  -1  10   1     1642.92     1796.06     87.43 o
   0  10   1      369.16      375.23     38.66 o
   1  10   1     1541.88     1526.54     58.10 o
   2  10   1     2974.99     2984.68    117.73 o
   3  10   1      648.31      682.87     46.05 o
   4  10   1      930.40      909.40     55.70 o
   5  10   1      191.49      208.36     47.60 o
   6  10   1      701.27      732.58     88.00 o
   7  10   1       48.46       27.25     91.59 o
  -7  11   1        3.96        0.72     85.32 o
  -6  11   1      114.92       68.19     83.93 o
  -5  11   1       33.41       56.12     79.72 o
  -4  11   1      713.32      802.35     70.44 o
  -3  11   1       83.67       68.77     44.75 o
  -2  11   1     3038.50     3135.38     66.87 o
  -1  11   1        8.66       44.41     26.83 o
   0  11   1     3824.33     3738.48     80.48 o
   1  11   1        2.91       20.50     34.58 o
   2  11   1     3598.99     3337.91     68.26 o
   3  11   1      447.54      464.49     43.51 o
   4  11   1      764.88      754.04     54.48 o
   5  11   1       66.24       35.41     42.78 o
   6  11   1      935.77      966.69     95.03 o
   7  11   1        1.95        2.07     94.51 o
  -7  12   1      227.65      230.95     98.18 o
  -6  12   1       31.06       73.12     85.48 o
  -5  12   1     1277.47     1208.07    126.46 o
  -4  12   1       78.16      102.99     56.08 o
  -3  12   1      362.87      449.23     41.19 o
  -2  12   1       81.26      105.48     34.15 o
  -1  12   1     1088.56     1198.91     53.18 o
   0  12   1      505.07      623.78     44.67 o
   1  12   1      106.34       84.35     37.81 o
   2  12   1       24.61       26.15     38.34 o
   3  12   1      647.57      752.71     49.79 o
   4  12   1      806.04      941.92     58.55 o
   5  12   1      120.52       64.70     46.98 o
   6  12   1      105.41       32.15     69.75 o
   7  12   1       36.09      106.87     98.46 o
  -7  13   1       20.92       30.15     92.47 o
  -6  13   1       65.23       77.42     88.16 o
  -5  13   1       89.44      -44.93     78.89 o
  -4  13   1       84.46       80.02     59.07 o
  -3  13   1     2106.02     2027.58     86.91 o
  -2  13   1      588.26      637.25     44.89 o
  -1  13   1     1477.50     1740.40     69.92 o
   0  13   1      790.05      844.99     51.05 o
   1  13   1     5136.77     5380.35     92.22 o
   2  13   1     1709.05     1758.03    122.97 o
   3  13   1     3199.25     3027.63    153.26 o
   4  13   1      100.16       99.63     49.01 o
   5  13   1       33.71      -24.25     63.98 o
   6  13   1       37.64       93.74     72.37 o
   7  13   1       22.58       17.07     95.07 o
  -7  14   1      109.15      205.31    186.46 o
  -6  14   1       12.24      109.85     90.09 o
  -5  14   1      719.74      654.66    107.30 o
  -4  14   1       84.36       45.33     59.97 o
  -3  14   1     1486.84     1484.49     56.74 o
  -2  14   1       94.51      140.83     40.00 o
  -1  14   1     2188.70     2173.68     66.63 o
   0  14   1     1468.04     1423.67     81.62 o
   1  14   1      304.90      312.68     46.42 o
   2  14   1       19.46       51.17     42.21 o
   3  14   1     1678.59     1637.48     74.20 o
   4  14   1      202.35      183.59     53.15 o
   5  14   1      385.21      326.14     76.51 o
   6  14   1      126.61       87.63     95.12 o
   7  14   1      283.51      125.21    106.11 o
  -7  15   1        1.65      109.03     99.03 o
  -6  15   1       47.13       36.22     89.12 o
  -5  15   1      558.12      563.33    104.89 o
  -4  15   1       12.01       16.06     60.80 o
  -3  15   1      883.45      868.15     52.28 o
  -2  15   1       21.71       10.74     39.30 o
  -1  15   1     4974.32     5183.59     99.75 o
   0  15   1     1031.60     1077.67     61.28 o
   1  15   1     4658.66     4626.84    102.31 o
   2  15   1      198.57      239.00     49.18 o
   3  15   1     1359.98     1315.09     74.21 o
   4  15   1       14.79       42.69     49.38 o
   5  15   1      714.35      857.30    130.86 o
   6  15   1      185.50      273.19    101.31 o
   7  15   1       17.12       13.40     98.05 o
  -6  16   1      313.15      340.45    176.01 o
  -5  16   1       77.16       20.67     90.58 o
  -4  16   1       11.11       80.98     85.03 o
  -3  16   1       46.69       48.72     40.00 o
  -2  16   1      111.87      145.59     45.64 o
  -1  16   1       19.98       60.52     41.97 o
   0  16   1       74.21       74.07     42.78 o
   1  16   1      167.48      181.31     48.24 o
   2  16   1       56.25      108.56     48.79 o
   3  16   1      280.72      297.76     57.25 o
   4  16   1       68.27       27.83     51.30 o
   5  16   1      536.42      542.27     84.04 o
   6  16   1       91.93      174.81     99.24 o
  -6  17   1        8.47       28.46     92.77 o
  -5  17   1       79.58       96.86    112.02 o
  -4  17   1       11.77      -19.35     81.89 o
  -3  17   1     1094.74     1140.83     85.22 o
  -2  17   1     3654.45     3718.60    112.21 o
  -1  17   1      792.17      878.03     60.06 o
   0  17   1     3731.34     3745.45    132.73 o
   1  17   1     2502.53     2492.89     83.14 o
   2  17   1     1869.67     1706.28     90.01 o
   3  17   1      153.63      152.52     54.99 o
   4  17   1      106.08       97.32     53.77 o
   5  17   1        7.98        3.70     68.45 o
   6  17   1       11.63      -10.65     93.87 o
  -6  18   1      254.82      166.46    100.44 o
  -5  18   1       31.07       84.64     88.68 o
  -4  18   1     1467.97     1334.89    130.23 o
  -3  18   1      857.67      992.43     85.90 o
  -2  18   1      140.99      121.31     51.62 o
  -1  18   1      491.30      584.96     59.61 o
   0  18   1       48.55       76.15     48.97 o
   1  18   1       54.46      127.22     51.81 o
   2  18   1      471.76      580.68     65.49 o
   3  18   1       79.96      120.71     57.07 o
   4  18   1      778.61      806.92     89.74 o
   5  18   1      122.68      216.51     77.44 o
   6  18   1      341.16      236.13    108.21 o
  -6  19   1       34.84      -68.43     92.47 o
  -5  19   1      148.97       52.65     91.26 o
  -4  19   1     1550.77     1484.70    143.50 o
  -3  19   1      724.99      617.83     81.43 o
  -2  19   1     1054.82     1145.71     74.38 o
  -1  19   1      630.37      735.21     64.74 o
   0  19   1     1129.15     1291.34     74.06 o
   1  19   1     1445.36     1456.74     80.65 o
   2  19   1     1112.79     1204.12     78.32 o
   3  19   1      347.65      384.82     65.62 o
   4  19   1      305.06      357.61     80.24 o
   5  19   1      271.82      336.85    104.27 o
   6  19   1       29.40       49.36     98.07 o
  -6  20   1        9.35     -101.46    125.29 o
  -5  20   1      362.67      175.28     98.55 o
  -4  20   1       18.23       14.93     86.94 o
  -3  20   1       22.62       55.98     91.76 o
  -2  20   1        2.40        2.97     54.50 o
  -1  20   1      362.62      424.49     62.97 o
   0  20   1       98.91      143.07     57.23 o
   1  20   1      229.14      390.63     64.03 o
   2  20   1       21.97       44.44     59.08 o
   3  20   1      218.70      184.76     64.03 o
   4  20   1      186.00      248.27     77.18 o
   5  20   1       35.85        2.62     91.67 o
   6  20   1       81.86      101.69    101.85 o
  -6  21   1       30.38      -58.41     95.10 o
  -5  21   1      114.77      144.15    124.81 o
  -4  21   1       72.13      142.10     92.03 o
  -3  21   1      536.40      578.52    108.28 o
  -2  21   1      107.05      157.42     60.11 o
  -1  21   1     2116.29     1965.73     88.57 o
   0  21   1      544.45      508.19     68.66 o
   1  21   1     1599.67     1578.91     87.70 o
   2  21   1       11.08        0.43     59.94 o
   3  21   1      251.22      212.92     62.32 o
   4  21   1      757.59      633.32     92.52 o
   5  21   1      115.78      160.27    153.33 o
   6  21   1       24.88      -27.11    105.29 o
  -5  22   1      136.79       76.99     98.52 o
  -4  22   1        7.72       -3.60     89.48 o
  -3  22   1       77.73       34.60     87.04 o
  -2  22   1       78.85       34.78     59.25 o
  -1  22   1      117.14      136.20     62.99 o
   0  22   1      620.68      667.03     81.67 o
   1  22   1      569.08      595.53     74.66 o
   2  22   1       27.10       32.21     62.27 o
   3  22   1        8.72       16.86     57.86 o
   4  22   1        0.95      -34.37     69.97 o
   5  22   1      255.68      167.10    101.60 o
  -5  23   1       15.84      125.58    139.86 o
  -4  23   1      346.51      235.18    102.55 o
  -3  23   1      163.64      173.47     95.40 o
  -2  23   1      285.50      323.84     77.86 o
  -1  23   1      378.77      478.24     72.17 o
   0  23   1      573.15      474.01     99.36 o
   1  23   1       39.95       54.94     64.10 o
   2  23   1      115.02       87.00     63.84 o
   3  23   1       41.04       88.02     71.76 o
   4  23   1     1192.91     1129.46    134.02 o
   5  23   1      135.83      178.97    180.13 o
  -5  24   1       17.19      -21.12     98.82 o
  -4  24   1      115.29       72.61     98.04 o
  -3  24   1       68.49        2.46     89.20 o
  -2  24   1      136.32      102.70     72.51 o
  -1  24   1       62.72       90.44     62.46 o
   0  24   1       11.84       80.53     64.58 o
   1  24   1      118.16      168.44     66.67 o
   2  24   1       54.08       47.82     61.36 o
   3  24   1      417.22      449.05     98.16 o
   4  24   1       53.55      153.70     99.24 o
   5  24   1      166.79      131.65    140.61 o
  -5  25   1       17.98       -7.04    147.69 o
  -4  25   1      528.49      461.40    119.95 o
  -3  25   1       18.81      -90.37     90.37 o
  -2  25   1      980.65      881.18    121.05 o
  -1  25   1       38.88        6.29     59.86 o
   0  25   1     1550.93     1437.17     90.33 o
   1  25   1      410.15      407.45     73.02 o
   2  25   1     1493.81     1482.59     91.48 o
   3  25   1      151.07      138.32     80.24 o
   4  25   1      342.94      385.75    111.32 o
   5  25   1        4.93      -70.52    105.56 o
  -4  26   1      437.90      309.38    115.41 o
  -3  26   1       42.52       40.95     99.66 o
  -2  26   1      256.01      363.15    107.99 o
  -1  26   1      372.84      378.34     71.38 o
   0  26   1        9.85        1.09     62.12 o
   1  26   1      380.81      359.58     75.79 o
   2  26   1     1403.40     1353.17     91.28 o
   3  26   1        7.98       39.63     78.87 o
   4  26   1      437.35      440.13    115.51 o
  -4  27   1       20.40       95.18    104.71 o
  -3  27   1      462.28      499.73    119.53 o
  -2  27   1      276.67      209.23    106.57 o
  -1  27   1      242.75      212.52     69.81 o
   0  27   1      142.60      200.73     68.99 o
   1  27   1     1430.38     1472.33     94.96 o
   2  27   1       30.65      -51.77     65.35 o
   3  27   1      486.20      385.21    113.43 o
   4  27   1      214.11      184.11    106.92 o
  -4  28   1       56.48      111.10    138.62 o
  -3  28   1      217.54      232.13    112.31 o
  -2  28   1      146.00      153.67    125.49 o
  -1  28   1       32.46       33.88    101.31 o
   0  28   1      237.59      213.76     72.94 o
   1  28   1      346.59      391.65     76.60 o
   2  28   1       60.86      -14.50     78.10 o
   3  28   1      260.88      237.36    107.54 o
   4  28   1       74.78      191.72    261.09 o
  -3  29   1      446.46      445.43    126.18 o
  -2  29   1        3.04        8.48    114.70 o
   0  29   1       20.70      -48.55     65.69 o
   1  29   1      793.28      799.32     89.02 o
   2  29   1       25.76       42.17     82.25 o
   3  29   1      715.44      719.35    211.54 o
  -3  30   1      112.30       86.04    112.40 o
  -2  30   1      300.10      211.09    123.09 o
  -1  30   1      153.32      169.45    111.86 o
   0  30   1        1.14        7.37     70.06 o
   1  30   1       81.72      -14.68     71.07 o
   2  30   1       79.15      135.18     87.20 o
   3  30   1      124.34       62.16    105.46 o
  -2  31   1       68.58       83.17    111.94 o
  -1  31   1       11.03      -61.63    141.78 o
   0  31   1      531.65      405.63     83.60 o
   1  31   1        2.00      -31.14     73.06 o
   2  31   1      264.96      369.61    115.37 o
  -2  32   1       17.27      -33.97    109.10 o
  -1  32   1       61.60       49.01    126.39 o
   0  32   1        1.19      -44.91    110.53 o
   1  32   1       12.92      -28.15    138.70 o
   2  32   1       35.76      105.16    105.95 o
   0  33   1      141.73       48.85    181.16 o
  -6   0   2       21.56       19.52     75.87 o
  -4   0   2     2902.42     2836.34     96.07 o
  -2   0   2    12299.56    13707.54    228.63 o
   0   0   2    11773.53    11844.78    382.20 o
   2   0   2     2671.06     2230.37     72.05 o
   4   0   2      620.24      607.09     63.98 o
   6   0   2       22.06       36.12     56.24 o
  -6   1   2      373.52      368.77     73.97 o
  -5   1   2      249.05      257.20     55.68 o
  -4   1   2     2258.66     2233.13     63.72 o
  -3   1   2     2913.34     3158.03     64.63 o
  -2   1   2      668.25      689.49     33.89 o
  -1   1   2      740.75      899.44     33.84 o
   0   1   2      205.05      211.76     23.87 o
   1   1   2     1843.32     1894.02     53.41 o
   2   1   2      436.39      447.39     33.55 o
   3   1   2      429.09      456.37     40.32 o
   4   1   2     1021.67     1079.92     52.07 o
   5   1   2     2349.92     2222.47     71.00 o
   6   1   2      674.95      672.22     56.17 o
   7   1   2      144.13       84.09     46.40 o
  -6   2   2      107.61      152.30     53.30 o
  -5   2   2       12.55       33.54     41.66 o
  -4   2   2      139.25      189.50     37.62 o
  -3   2   2      981.20      930.80     44.02 o
  -2   2   2      205.40      165.14     28.59 o
  -1   2   2       14.74       56.99     19.67 o
   0   2   2     4254.90     4157.61     48.71 o
   1   2   2       32.72       36.75     28.44 o
   2   2   2     2153.69     1927.70     79.22 o
   3   2   2     1836.73     1632.30     55.80 o
   4   2   2       14.43       34.96     35.75 o
   5   2   2       57.82       40.90     42.99 o
   6   2   2      306.22      341.66     48.73 o
   7   2   2       18.46       28.81     44.20 o
  -6   3   2        9.13       26.93     67.69 o
  -5   3   2      960.12     1073.50     60.95 o
  -4   3   2       71.09      126.19     36.04 o
  -3   3   2     2142.37     2118.07     55.19 o
  -2   3   2       63.66       33.13     33.37 o
  -1   3   2      418.70      576.76     38.33 o
   0   3   2       38.79       67.51     22.81 o
   1   3   2     2572.89     2260.81     58.46 o
   2   3   2      442.91      525.30     42.18 o
   3   3   2      546.56      554.19     41.90 o
   4   3   2       11.11        2.92     34.98 o
   5   3   2      124.19       50.23     43.69 o
   6   3   2       89.74      104.22     47.09 o
   7   3   2       87.37      152.29     48.80 o
  -7   4   2       14.49       88.93    114.50 o
  -6   4   2      119.85      137.69     74.94 o
  -5   4   2      174.23       88.36     50.55 o
  -4   4   2       44.41       38.09     33.23 o
  -3   4   2     3215.59     3359.18     50.73 o
  -2   4   2       18.72       -6.32     47.22 o
  -1   4   2     1151.61     1019.94     98.49 o
   0   4   2     8421.19     7970.82    235.23 o
   1   4   2    10715.59     9879.60    241.67 o
   2   4   2      146.42      156.65     35.66 o
   3   4   2      530.61      472.92     46.35 o
   4   4   2        9.11       -2.15     35.24 o
   5   4   2      664.82      704.38     58.02 o
   6   4   2       44.34       26.99     43.71 o
   7   4   2       81.02       77.28     50.55 o
  -7   5   2      428.61      440.40    140.61 o
  -6   5   2       62.69      105.15     75.03 o
  -5   5   2      536.33      655.57     54.87 o
  -4   5   2       40.12       61.80     32.78 o
  -3   5   2      810.49      786.24     40.50 o
  -2   5   2      642.18      685.43     66.76 o
  -1   5   2      907.93      895.45    114.00 o
   0   5   2    44306.59    43255.10    788.15 o
   1   5   2      423.12      492.60     39.76 o
   2   5   2      576.83      567.54     44.36 o
   3   5   2       84.27       42.85     36.46 o
   4   5   2      105.44      145.49     44.84 o
   5   5   2      431.44      440.12     59.26 o
   6   5   2      664.24      636.05     67.14 o
   7   5   2      172.72      132.68     69.62 o
  -7   6   2       19.85       54.98    115.74 o
  -6   6   2       50.12       21.83     72.15 o
  -5   6   2      107.83      141.63     44.48 o
  -4   6   2      249.44      294.04     39.53 o
  -3   6   2      238.86      286.00     63.69 o
  -2   6   2      706.83      727.67     70.24 o
  -1   6   2     2801.73     2556.47     67.69 o
   0   6   2     4783.93     4910.77    122.98 o
   1   6   2      440.91      461.79     39.49 o
   2   6   2      323.22      264.58     39.13 o
   3   6   2     1070.60     1087.67     58.58 o
   4   6   2      374.80      384.06     51.39 o
   5   6   2      200.50      211.09     54.75 o
   6   6   2      149.93      165.72     52.91 o
   7   6   2       81.35      123.97     70.78 o
  -7   7   2       22.25       42.20    115.32 o
  -6   7   2      335.15      526.03    147.90 o
  -5   7   2       14.86      -19.35     73.45 o
  -4   7   2     1149.24     1219.86     71.13 o
  -3   7   2        3.52      110.49     98.28 o
  -2   7   2      221.53      274.92     61.85 o
  -1   7   2      232.48      270.41     25.76 o
   0   7   2     7735.17     7724.67    202.00 o
   1   7   2       30.99       27.44     32.58 o
   2   7   2      214.65      276.06     39.82 o
   3   7   2        2.57       45.32     36.78 o
   4   7   2      472.68      443.01     53.77 o
   5   7   2       20.59       69.33     49.30 o
   6   7   2       32.72      -17.63     46.74 o
   7   7   2       19.00       28.74     59.13 o
  -7   8   2       93.82      238.57     92.72 o
  -6   8   2        0.75       26.69     76.17 o
  -5   8   2       15.15      -31.16     75.21 o
  -4   8   2      134.63      176.03     50.48 o
  -3   8   2      481.69      477.96     74.87 o
  -2   8   2     2325.81     2333.22    103.00 o
  -1   8   2       61.83       73.01     22.94 o
   0   8   2     1024.09      943.46     49.31 o
   1   8   2      284.84      327.16     49.72 o
   2   8   2     6057.78     5837.63     93.02 o
   3   8   2     1872.06     1781.74     70.05 o
   4   8   2      433.29      422.07     54.61 o
   5   8   2      100.36      118.30     52.77 o
   6   8   2        2.78       20.32     47.03 o
   7   8   2       12.10      -54.58     54.58 o
  -7   9   2      190.63      242.95     95.08 o
  -6   9   2      317.82      365.88     92.18 o
  -5   9   2      145.16      164.56     84.91 o
  -4   9   2      157.51      253.02     68.12 o
  -3   9   2       81.56       37.04     63.31 o
  -2   9   2      752.21      821.17    116.01 o
  -1   9   2     3092.81     2896.38     94.79 o
   0   9   2     1644.88     1638.82     47.20 o
   1   9   2      410.70      457.04     42.23 o
   2   9   2      695.64      814.95     52.38 o
   3   9   2      405.50      453.89     50.36 o
   4   9   2      382.39      464.81     56.80 o
   5   9   2       74.18      108.09     52.48 o
   6   9   2       65.95       76.81     51.46 o
   7   9   2       62.33       44.91     60.64 o
  -7  10   2       13.65       -7.33     82.95 o
  -6  10   2       17.62       12.78     79.84 o
  -5  10   2      288.04      318.82     91.99 o
  -4  10   2      207.50      185.75     82.07 o
  -3  10   2     1037.09     1042.93     94.18 o
  -2  10   2      330.93      385.25     72.03 o
  -1  10   2     3652.04     3664.56    103.26 o
   0  10   2      742.02      869.01     70.25 o
   1  10   2     5930.37     5569.29    103.92 o
   2  10   2     1875.21     1847.64     67.44 o
   3  10   2      632.48      634.55     54.68 o
   4  10   2      264.26      325.55     54.24 o
   5  10   2      272.86      305.91     58.34 o
   6  10   2      105.37       97.99     61.29 o
   7  10   2       81.61       89.77     62.93 o
  -7  11   2      480.06      541.14    112.21 o
  -6  11   2      126.65       31.36     86.92 o
  -5  11   2     1517.30     1553.71    125.33 o
  -4  11   2       20.32       90.09     80.70 o
  -3  11   2      477.00      527.43    121.58 o
  -2  11   2     1373.87     1419.08     99.38 o
  -1  11   2      815.68      813.07     38.09 o
   0  11   2     2210.48     2342.23     65.87 o
   1  11   2      126.00      132.02     39.50 o
   2  11   2      424.84      460.47     48.35 o
   3  11   2     1736.44     1622.19     72.41 o
   4  11   2       74.37       90.49     48.67 o
   5  11   2      256.20      286.18     62.40 o
   6  11   2      133.48      102.56     60.83 o
   7  11   2      357.11      374.02     74.98 o
  -7  12   2        3.26       46.49     91.45 o
  -6  12   2       33.95       76.80     87.89 o
  -5  12   2        6.04      -29.11     81.09 o
  -4  12   2      332.11      475.21     95.52 o
  -3  12   2      765.19      717.92    123.91 o
  -2  12   2      456.17      540.58     80.42 o
  -1  12   2     1992.09     1968.86     73.27 o
   0  12   2       59.02       33.09     34.51 o
   1  12   2     2467.94     2442.57     80.28 o
   2  12   2     2157.41     2165.01     74.09 o
   3  12   2     1501.87     1395.79     71.28 o
   4  12   2      241.21      198.84     53.83 o
   5  12   2       21.03       23.25     44.70 o
   6  12   2       35.44       52.10     60.31 o
   7  12   2        7.98      -15.68     88.64 o
  -7  13   2        9.18       81.13    157.87 o
  -6  13   2      123.93       82.48     91.48 o
  -5  13   2      671.25      551.69    101.85 o
  -4  13   2      714.53      752.34    108.46 o
  -3  13   2      262.13      217.08     81.92 o
  -2  13   2      267.99      221.95     51.37 o
  -1  13   2      111.27      146.62     35.36 o
   0  13   2      358.56      352.60     43.22 o
   1  13   2       20.49       -2.86     33.13 o
   2  13   2       26.94        0.84     36.25 o
   3  13   2      205.44      243.79     46.37 o
   4  13   2      531.79      543.78     57.44 o
   5  13   2      315.39      377.99     54.24 o
   6  13   2       89.70      130.28     65.48 o
   7  13   2        7.00      130.96     92.57 o
  -7  14   2        2.02      -13.79     92.47 o
  -6  14   2       38.30      120.67     92.38 o
  -5  14   2        8.49       42.90     83.09 o
  -4  14   2      110.70      136.09     91.37 o
  -3  14   2        5.76       75.79     79.31 o
  -2  14   2     2882.73     2893.43     92.08 o
  -1  14   2       16.08       32.57     34.24 o
   0  14   2     3698.26     3747.54     81.62 o
   1  14   2       23.63       37.47     35.10 o
   2  14   2     5696.23     5367.10     93.76 o
   3  14   2       60.61      118.19     44.86 o
   4  14   2      735.45      760.36     63.28 o
   5  14   2        2.20      -17.91     43.40 o
   6  14   2      105.33       93.00     77.73 o
   7  14   2        0.76      -16.16    135.67 o
  -6  15   2      454.44      415.62    109.31 o
  -5  15   2       94.84       24.61     84.90 o
  -4  15   2     1425.64     1244.65    126.36 o
  -3  15   2       14.93       30.56     88.52 o
  -2  15   2     1819.91     1709.36    127.83 o
  -1  15   2      438.27      485.81     46.01 o
   0  15   2        0.37      -15.62     37.83 o
   1  15   2      360.76      357.89     51.16 o
   2  15   2      985.20     1021.60     60.09 o
   3  15   2      136.01      117.88     46.78 o
   4  15   2      353.68      429.48     56.85 o
   5  15   2       88.29       85.38     48.21 o
   6  15   2      286.54      317.62     85.87 o
  -6  16   2       61.63      109.32     95.93 o
  -5  16   2       29.67        3.74     86.83 o
  -4  16   2     2125.66     1961.76    142.20 o
  -3  16   2       51.81       41.97     83.87 o
  -2  16   2      706.03      789.65     54.44 o
  -1  16   2     2177.39     2127.88     69.73 o
   0  16   2     3747.59     3582.66     87.27 o
   1  16   2      754.19      824.04     62.46 o
   2  16   2     1045.89     1197.49     73.59 o
   3  16   2      380.93      459.58     56.33 o
   4  16   2      306.49      278.00     54.15 o
   5  16   2      214.88      259.05     78.99 o
   6  16   2       27.71      106.40     78.88 o
  -6  17   2      115.95       19.72     94.45 o
  -5  17   2      618.06      479.51    105.87 o
  -4  17   2      247.19      327.22     99.46 o
  -3  17   2      374.69      347.14     98.41 o
  -2  17   2       71.17       65.42     44.15 o
  -1  17   2      443.33      482.08     51.88 o
   0  17   2      117.61      113.16     47.46 o
   1  17   2      810.18      902.47     67.12 o
   2  17   2      230.70      259.90     59.60 o
   3  17   2      431.09      498.18     67.48 o
   4  17   2      238.60      239.39     60.75 o
   5  17   2      823.47      762.86     94.43 o
   6  17   2       87.41      171.19    100.83 o
  -6  18   2        2.02       66.17     97.49 o
  -5  18   2      285.56      289.41    102.18 o
  -4  18   2       95.19      131.82     91.56 o
  -3  18   2     1373.51     1398.12    131.38 o
  -2  18   2       42.60       36.53     45.98 o
  -1  18   2     2373.60     2245.25     79.20 o
   0  18   2       53.56       37.12     47.65 o
   1  18   2     1389.92     1467.44     80.39 o
   2  18   2      129.93      173.59     59.58 o
   3  18   2      777.01      956.58     78.64 o
   4  18   2      112.27      176.58     59.01 o
   5  18   2       32.91      138.29     77.96 o
   6  18   2        3.47       87.32     98.01 o
  -6  19   2      227.62      187.88    259.72 o
  -5  19   2      624.26      480.84    110.93 o
  -4  19   2      111.04      191.05     92.54 o
  -3  19   2      835.56      752.24    124.19 o
  -2  19   2        1.27       -6.59     48.34 o
  -1  19   2       76.03       62.77     50.27 o
   0  19   2       32.95       76.82     51.53 o
   1  19   2      311.53      294.04     61.75 o
   2  19   2        3.91        9.78     57.46 o
   3  19   2      205.90      168.88     63.90 o
   4  19   2      179.32      231.79     60.74 o
   5  19   2       85.02      123.64     79.11 o
   6  19   2       26.86       19.74    100.40 o
  -6  20   2       54.97      160.71    106.75 o
  -5  20   2      131.73       46.06    107.69 o
  -4  20   2      390.94      204.32     99.53 o
  -3  20   2      311.73      325.28    102.72 o
  -2  20   2     1489.97     1469.36     95.73 o
  -1  20   2      283.43      391.22     59.47 o
   0  20   2     1934.66     1910.38     86.62 o
   1  20   2     1698.52     1684.49     89.39 o
   2  20   2     1144.29     1243.34     86.70 o
   3  20   2      141.77      244.12     65.56 o
   4  20   2      210.47      208.12     63.84 o
   5  20   2      283.40      300.61     87.33 o
   6  20   2      271.13      313.38    119.35 o
  -6  21   2       25.43       55.29    152.92 o
  -5  21   2       15.62      101.30     98.55 o
  -4  21   2      394.04      433.54    108.42 o
  -3  21   2       19.81       75.98     91.43 o
  -2  21   2      153.39      201.59    100.24 o
  -1  21   2       47.35      130.22     56.13 o
   0  21   2      556.70      642.22     69.26 o
   1  21   2       51.12       20.61     58.54 o
   2  21   2       40.21       51.13     63.21 o
   3  21   2      132.15      203.45     64.36 o
   4  21   2      117.25      126.17     77.15 o
   5  21   2      164.73      217.85     85.40 o
  -5  22   2       43.85      107.01    103.00 o
  -4  22   2      264.58      244.53    103.64 o
  -3  22   2      354.83      435.99    105.69 o
  -2  22   2      781.85      774.96    121.26 o
  -1  22   2      127.72      175.47     63.83 o
   0  22   2      485.14      602.25     71.67 o
   1  22   2       23.80      -57.34     58.44 o
   2  22   2       76.48       74.92     64.00 o
   3  22   2       43.03      -40.08     58.93 o
   4  22   2      508.56      602.93    111.05 o
   5  22   2       10.13       67.42    101.57 o
  -5  23   2      111.96      103.67    103.70 o
  -4  23   2      248.21      226.07    108.69 o
  -3  23   2      115.93       10.69     94.68 o
  -2  23   2        1.74      -30.30     92.53 o
  -1  23   2       20.49       16.15     56.56 o
   0  23   2        0.05       45.67     60.06 o
   1  23   2      117.81      129.65     64.03 o
   2  23   2        7.65        6.28     60.72 o
   3  23   2       10.97      -59.38     59.38 o
   4  23   2       50.70        8.86     78.64 o
   5  23   2      136.09      210.79    110.59 o
  -5  24   2      117.11       69.45    103.70 o
  -4  24   2        5.66       30.15    100.34 o
  -3  24   2     1197.47     1119.94    135.29 o
  -2  24   2       64.94       65.22     95.99 o
  -1  24   2      743.77      783.20     72.87 o
   0  24   2      692.35      747.32     76.00 o
   1  24   2     1437.85     1393.04    118.82 o
   2  24   2      359.89      411.31     72.36 o
   3  24   2     1142.86     1147.10    119.00 o
   4  24   2       46.24      115.87     82.97 o
   5  24   2      907.29      819.47    134.63 o
  -5  25   2      224.21       95.30    109.70 o
  -4  25   2       25.72       46.97    199.86 o
  -3  25   2      112.16       85.26    103.44 o
  -2  25   2       99.29       56.15     98.97 o
  -1  25   2      174.10       58.50     99.32 o
   0  25   2       73.83      119.82     61.49 o
   1  25   2       76.30      113.53     63.53 o
   2  25   2       18.58      -61.24     61.24 o
   3  25   2       85.63      -50.94     63.68 o
   4  25   2      196.10      230.63     90.65 o
   5  25   2       21.90       68.05    107.08 o
  -4  26   2       43.84       33.37    104.30 o
  -3  26   2      229.79      206.93    111.33 o
  -2  26   2      185.34      179.00    106.84 o
  -1  26   2     1135.56      948.70    186.80 o
   0  26   2      194.24      186.02     65.56 o
   1  26   2     1102.86     1137.15     88.71 o
   2  26   2      157.18      200.37     71.41 o
   3  26   2      554.55      581.26     97.03 o
   4  26   2       14.30      -40.87    106.53 o
  -4  27   2       98.02      123.52    111.15 o
  -3  27   2      158.40      127.86    110.22 o
  -2  27   2       52.48       18.18    105.84 o
  -1  27   2       38.83       27.25    101.35 o
   0  27   2       86.47       36.32     64.76 o
   1  27   2       98.77       64.40     67.14 o
   2  27   2      131.68       82.19     69.60 o
   3  27   2      181.18      240.09     88.42 o
   4  27   2      348.28      238.17    109.59 o
  -4  28   2      297.32      283.49    123.55 o
  -3  28   2        8.03       46.64    139.58 o
  -2  28   2     1474.22     1185.54    212.23 o
  -1  28   2       88.98       94.48    161.10 o
   0  28   2     1707.93     1722.16    113.93 o
   1  28   2       13.95      -65.08     65.08 o
   2  28   2     1057.22     1067.74     94.00 o
   3  28   2        2.88      -86.38    105.51 o
   4  28   2      632.67      621.22    128.05 o
  -3  29   2       21.62      -11.93    113.61 o
  -2  29   2       30.05       48.47    112.00 o
  -1  29   2       11.64      -60.74    106.27 o
   0  29   2        3.61      124.94     83.85 o
   1  29   2       15.70      -23.74     67.97 o
   2  29   2       66.81        2.53     75.95 o
   3  29   2        5.56       54.41     85.13 o
  -3  30   2      191.03      155.64    120.88 o
  -2  30   2      469.03      221.81    119.65 o
  -1  30   2      186.71       41.16    113.48 o
   0  30   2      749.41      598.63    209.69 o
   1  30   2      804.79      787.08    125.98 o
   2  30   2      585.16      654.16    102.73 o
   3  30   2      287.31      320.60    140.34 o
  -2  31   2      207.64      213.79    168.31 o
  -1  31   2       32.05       -1.31    160.82 o
   0  31   2        3.87       21.58    112.74 o
   1  31   2       14.33       14.89     72.41 o
   2  31   2       45.60       12.31     83.36 o
  -1  32   2      793.06      386.55    131.69 o
   0  32   2       65.50      -89.28    113.12 o
   1  32   2      456.00      488.85    160.68 o
  -5   0   3      791.35      812.24     82.06 o
  -3   0   3     1126.45     1103.18     69.16 o
  -1   0   3     2670.44     2636.33    165.11 o
   1   0   3      623.15      665.21    110.10 o
   3   0   3      605.46      592.16     60.81 o
   5   0   3     2684.33     2399.13    109.66 o
   7   0   3      149.35      156.42     73.66 o
  -5   1   3      106.34      129.82     45.10 o
  -4   1   3      213.00      213.47     41.23 o
  -3   1   3     4807.10     4943.44     95.15 o
  -2   1   3      505.06      549.20     32.47 o
  -1   1   3     3601.48     3804.62    173.35 o
   0   1   3      109.53       53.14     32.07 o
   1   1   3     7415.34     6749.71     90.77 o
   2   1   3      731.17      785.33     45.29 o
   3   1   3     2342.03     2111.24     72.92 o
   4   1   3       91.94       49.75     38.06 o
   5   1   3      639.99      722.02     57.88 o
   6   1   3     1195.20     1138.27     67.91 o
   7   1   3       44.32       43.23     47.05 o
  -6   2   3       82.28      110.51     95.81 o
  -5   2   3      531.12      571.14     62.56 o
  -4   2   3     2415.28     2457.42     67.16 o
  -3   2   3     1873.94     2047.37     90.87 o
  -2   2   3      284.00      349.53     33.58 o
  -1   2   3      111.92      155.30     26.56 o
   0   2   3      703.37      757.75     45.27 o
   1   2   3      177.56      155.89     32.82 o
   2   2   3      516.76      551.62     52.57 o
   3   2   3      435.62      402.20     43.13 o
   4   2   3      883.38      859.27     54.18 o
   5   2   3       49.92       79.94     44.70 o
   6   2   3      382.13      381.32     52.88 o
   7   2   3      174.00      139.00     50.94 o
  -6   3   3       52.48      -28.59     89.62 o
  -5   3   3      422.41      482.68     58.13 o
  -4   3   3      124.16       91.25     37.79 o
  -3   3   3       36.59       15.24     25.27 o
  -2   3   3     4022.84     3848.92    221.46 o
  -1   3   3      108.16      147.79     25.14 o
   0   3   3      281.73      283.97     36.14 o
   1   3   3      162.38      189.00     32.99 o
   2   3   3     4956.73     4399.32     77.03 o
   3   3   3      165.46       94.77     37.09 o
   4   3   3     1005.26     1041.83     61.84 o
   5   3   3      202.18      199.39     51.84 o
   6   3   3      559.92      567.70     62.13 o
   7   3   3        6.06      -24.92     49.34 o
  -6   4   3      489.96      517.92    123.02 o
  -5   4   3       60.86       -7.95     72.06 o
  -4   4   3      591.44      620.45     45.35 o
  -3   4   3      615.90      726.44     39.56 o
  -2   4   3     1413.65     1324.51     84.33 o
  -1   4   3     3498.24     3392.88    132.78 o
   0   4   3       14.83       35.24     26.30 o
   1   4   3      438.93      331.08     35.75 o
   2   4   3      865.48      856.43     47.95 o
   3   4   3     1828.06     1899.92     70.92 o
   4   4   3      163.08      188.76     49.88 o
   5   4   3       14.61       24.34     47.07 o
   6   4   3      518.26      469.73     60.97 o
   7   4   3       51.69       83.21     53.34 o
  -6   5   3        5.43       99.62     75.09 o
  -5   5   3      179.19      132.72     78.35 o
  -4   5   3     1148.96     1244.81     78.41 o
  -3   5   3      438.28      451.21     70.62 o
  -2   5   3     2717.54     2636.83    177.45 o
  -1   5   3      171.95      252.73     39.50 o
   0   5   3     4625.12     4415.14     55.65 o
   1   5   3      620.16      599.94     39.59 o
   2   5   3     5271.43     5073.60    111.08 o
   3   5   3      186.38      187.86     44.55 o
   4   5   3      900.94      862.76     66.08 o
   5   5   3      252.54      250.71     57.85 o
   6   5   3       49.51       60.39     48.56 o
   7   5   3       67.87       83.61     53.13 o
  -6   6   3      413.53      553.98     92.61 o
  -5   6   3       68.22       76.11     77.48 o
  -4   6   3      183.88      177.48     75.89 o
  -3   6   3      405.74      476.38     74.83 o
  -2   6   3      443.67      557.85     45.02 o
  -1   6   3     3168.77     2891.21     83.49 o
   0   6   3      158.86      127.31     25.42 o
   1   6   3      545.50      561.81     44.22 o
   2   6   3       43.84      -10.24     36.20 o
   3   6   3      131.39       99.11     42.46 o
   4   6   3       20.26       34.80     46.34 o
   5   6   3      113.69       84.07     52.54 o
   6   6   3       51.78        1.36     51.15 o
   7   6   3       59.54       83.85     52.55 o
  -6   7   3        4.30      -36.70     74.30 o
  -5   7   3       14.47      -55.60     75.21 o
  -4   7   3      446.27      514.11     86.85 o
  -3   7   3     1733.45     1716.12    106.37 o
  -2   7   3      125.88      216.31     66.11 o
  -1   7   3     5401.88     5072.47    207.91 o
   0   7   3      691.57      755.43     43.52 o
   1   7   3      622.68      590.99     45.77 o
   2   7   3      158.53      131.84     40.20 o
   3   7   3     2656.10     2343.06    106.18 o
   4   7   3       69.91       -7.49     45.62 o
   5   7   3      136.65      179.85     55.46 o
   6   7   3        0.92      -35.69     48.35 o
   7   7   3       22.97       73.10     61.66 o
  -7   8   3      423.47      267.48    134.29 o
  -6   8   3        6.78       84.03     82.26 o
  -5   8   3      499.59      639.21     99.84 o
  -4   8   3      185.74      336.89     85.64 o
  -3   8   3     1263.59     1227.40    101.08 o
  -2   8   3       44.29       58.78     61.36 o
  -1   8   3      932.39     1046.87     55.75 o
   0   8   3      259.01      315.74     37.48 o
   1   8   3      345.21      368.02     43.16 o
   2   8   3      433.22      513.87     50.31 o
   3   8   3      151.81      137.20     45.93 o
   4   8   3      127.41      179.65     52.66 o
   5   8   3      402.93      525.00     64.88 o
   6   8   3        5.12       14.27     51.72 o
   7   8   3      128.81      165.59     77.64 o
  -7   9   3        0.37      -15.94    115.87 o
  -6   9   3      208.64      243.96     91.10 o
  -5   9   3        2.67       22.76     89.76 o
  -4   9   3      450.81      478.70     92.82 o
  -3   9   3      570.63      547.12     86.69 o
  -2   9   3     2920.21     2987.55    127.63 o
  -1   9   3     1423.43     1296.78     74.99 o
   0   9   3     1625.49     1605.60     60.53 o
   1   9   3     3099.81     3120.20     76.56 o
   2   9   3     1468.60     1223.19     64.52 o
   3   9   3     2494.53     2443.30    113.58 o
   4   9   3      665.21      683.99     65.75 o
   5   9   3        4.68        2.35     50.12 o
   6   9   3       48.33       89.13     55.56 o
   7   9   3        0.56       76.57     72.97 o
  -7  10   3       32.02      -53.61    118.35 o
  -6  10   3      450.77      619.58    105.74 o
  -5  10   3       43.88       39.24     84.81 o
  -4  10   3      790.07      791.82    105.22 o
  -3  10   3      114.96      129.96     77.36 o
  -2  10   3      572.89      541.19     80.61 o
  -1  10   3     3921.34     3973.95     97.69 o
   0  10   3      506.32      507.17     43.55 o
   1  10   3      558.47      652.61     51.44 o
   2  10   3      608.90      657.86     55.10 o
   3  10   3       10.99       25.29     44.97 o
   4  10   3      128.16       46.66     64.32 o
   5  10   3      110.93      132.61     54.96 o
   6  10   3       58.41       52.41     54.73 o
   7  10   3        7.35       60.46     71.13 o
  -7  11   3       22.25      220.48    135.67 o
  -6  11   3       14.20      106.58     88.40 o
  -5  11   3       34.38       38.51     79.99 o
  -4  11   3      622.91      762.40    130.79 o
  -3  11   3      358.51      416.80     90.22 o
  -2  11   3     4353.31     4338.30    141.50 o
  -1  11   3      951.15      866.74     69.13 o
   0  11   3     6113.79     5794.06     89.61 o
   1  11   3      447.72      516.15     49.61 o
   2  11   3     2957.39     2816.90     83.56 o
   3  11   3       42.38       69.71     47.27 o
   4  11   3      228.31      214.78     58.27 o
   5  11   3        7.81        9.37     50.37 o
   6  11   3      121.37       88.04     57.48 o
   7  11   3        2.12       36.05     76.07 o
  -7  12   3       88.02      111.39     94.15 o
  -6  12   3      421.76      597.30    180.00 o
  -5  12   3       22.00       85.74     83.05 o
  -4  12   3      119.90      121.30     91.36 o
  -3  12   3       38.30      173.73     84.81 o
  -2  12   3     4399.72     4331.33    149.03 o
  -1  12   3     1392.26     1357.47     43.93 o
   0  12   3      625.29      704.61     50.03 o
   1  12   3      419.13      460.09     49.74 o
   2  12   3      428.01      351.22     51.58 o
   3  12   3      379.85      461.57     59.91 o
   4  12   3      717.71      737.87     71.58 o
   5  12   3       54.70       64.45     54.79 o
   6  12   3      177.70      198.90     61.86 o
   7  12   3        9.06       -2.96     62.83 o
  -6  13   3       83.56       73.88     94.34 o
  -5  13   3      577.74      643.56    190.24 o
  -4  13   3      212.60      167.17     93.95 o
  -3  13   3      245.23      188.32     88.58 o
  -2  13   3      400.02      496.74     91.75 o
  -1  13   3     4630.92     4427.35     75.88 o
   0  13   3       53.88       74.79     38.39 o
   1  13   3     2420.29     2431.89     77.51 o
   2  13   3      748.58      855.36     64.44 o
   3  13   3     2573.35     2374.86     91.00 o
   4  13   3      630.65      692.84     71.72 o
   5  13   3       71.70       79.93     54.37 o
   6  13   3       34.64       20.28     59.72 o
  -6  14   3       29.68       -9.47     89.17 o
  -5  14   3     1291.08     1240.98    128.47 o
  -4  14   3      420.91      389.15    102.90 o
  -3  14   3     2312.91     1971.86    139.25 o
  -2  14   3      244.36      249.12    162.68 o
  -1  14   3      122.02      116.84     35.90 o
   0  14   3       18.00       13.13     32.45 o
   1  14   3       11.78        2.79     43.21 o
   2  14   3      132.91      147.73     50.96 o
   3  14   3      217.04      199.54     57.12 o
   4  14   3       73.14       68.81     56.34 o
   5  14   3      298.23      268.65     63.12 o
   6  14   3        7.03      -20.23     59.46 o
  -6  15   3       84.73       43.28     94.36 o
  -5  15   3       21.06      -29.61     99.31 o
  -4  15   3      100.19       78.91     96.49 o
  -3  15   3     1418.11     1408.25    128.87 o
  -2  15   3      122.63      132.09     88.45 o
  -1  15   3     3417.82     3523.97     78.73 o
   0  15   3      822.55      925.40     53.11 o
   1  15   3     3160.96     3217.48     90.58 o
   2  15   3      279.33      351.44     59.30 o
   3  15   3     1398.70     1249.79     81.05 o
   4  15   3      471.15      374.74     64.72 o
   5  15   3      184.10      179.06     55.45 o
   6  15   3      192.90      178.35     70.29 o
  -6  16   3       52.62       61.72     96.17 o
  -5  16   3      201.56       43.89     93.54 o
  -4  16   3      262.65      253.54     99.51 o
  -3  16   3      343.64      386.33    104.57 o
  -2  16   3      128.73      155.98     92.40 o
  -1  16   3     1873.63     1874.46     70.12 o
   0  16   3      186.55      185.70     48.52 o
   1  16   3      234.35      197.50     45.75 o
   2  16   3       63.04      138.59     48.36 o
   3  16   3      361.68      317.00     57.07 o
   4  16   3     1034.10     1004.98     71.23 o
   5  16   3      106.26       98.94     53.72 o
   6  16   3       13.86       56.30     64.68 o
  -6  17   3      329.17      321.53    111.56 o
  -5  17   3      179.62      252.35    101.52 o
  -4  17   3      254.64      335.89    100.26 o
  -3  17   3      167.24       71.99    164.60 o
  -2  17   3     1634.94     1559.35    134.32 o
  -1  17   3      126.21      148.91     44.29 o
   0  17   3      945.41     1052.17     69.28 o
   1  17   3      994.01     1018.48     63.21 o
   2  17   3     1200.25     1312.31     72.13 o
   3  17   3       46.00       45.68     50.62 o
   4  17   3      154.27      150.73     53.72 o
   5  17   3       77.62       14.56     51.53 o
   6  17   3       31.94      188.96     71.83 o
  -6  18   3      580.77      418.76    116.74 o
  -5  18   3       66.09      114.12     99.32 o
  -4  18   3     1060.50      957.79    122.62 o
  -3  18   3       14.88       59.42     97.19 o
  -2  18   3      235.22      212.06     99.42 o
  -1  18   3      148.54      144.05     47.20 o
   0  18   3       11.29      -12.80     47.80 o
   1  18   3     1067.76     1264.12     92.25 o
   2  18   3       64.08       26.83     49.68 o
   3  18   3        6.20       15.96     49.99 o
   4  18   3      269.16      274.33     57.51 o
   5  18   3       98.63       59.80     64.24 o
   6  18   3      277.14      364.45     96.25 o
  -6  19   3       49.30      -40.07     97.88 o
  -5  19   3      150.35       47.11     97.56 o
  -4  19   3      297.07      275.12    104.18 o
  -3  19   3       52.88       59.23     93.65 o
  -2  19   3      705.95      787.57    120.00 o
  -1  19   3      360.87      461.94     56.31 o
   0  19   3     1746.03     1712.37     83.74 o
   1  19   3     1914.89     1800.45     90.75 o
   2  19   3      216.52      255.02     66.49 o
   3  19   3      483.77      567.72     70.50 o
   4  19   3      230.98      287.29     59.96 o
   5  19   3      192.42      232.75     86.87 o
   6  19   3      174.83      195.71    101.40 o
  -5  20   3      452.36      267.14    136.83 o
  -4  20   3      633.11      536.98    116.38 o
  -3  20   3      304.84      344.63    106.94 o
  -2  20   3      279.86      344.48    110.91 o
  -1  20   3       47.31       97.05     51.00 o
   0  20   3      153.94      146.84     58.16 o
   1  20   3      502.06      589.60     70.81 o
   2  20   3      273.54      376.07     69.59 o
   3  20   3      320.17      344.97     67.91 o
   4  20   3       82.44      -38.64     59.39 o
   5  20   3      161.84       57.74     82.06 o
  -5  21   3      373.72      441.30    118.71 o
  -4  21   3        3.10      -91.88     91.88 o
  -3  21   3      867.68      771.42    122.60 o
  -2  21   3      156.37       96.18     96.75 o
  -1  21   3      855.20      984.59    101.25 o
   0  21   3      148.46      196.42     59.96 o
   1  21   3      188.06      300.13     67.71 o
   2  21   3     1128.32     1235.13    125.26 o
   3  21   3      258.33      370.11     86.68 o
   4  21   3        3.62       37.21     63.14 o
   5  21   3      326.29      312.67     90.66 o
  -5  22   3      143.27      174.34    112.02 o
  -4  22   3       30.90       75.87    101.62 o
  -3  22   3      336.17      351.92    108.64 o
  -2  22   3       42.28       15.51     95.72 o
  -1  22   3      194.46      285.41    106.98 o
   0  22   3       22.08       21.03     55.45 o
   1  22   3     1049.58     1171.63    110.53 o
   2  22   3       80.97       89.99     63.39 o
   3  22   3       37.03       77.25     63.77 o
   4  22   3      297.76      322.88    105.29 o
   5  22   3       78.55       54.50     83.60 o
  -5  23   3       23.43       49.57    114.57 o
  -4  23   3       79.38       28.79    101.38 o
  -3  23   3      114.56      153.13    140.96 o
  -2  23   3      755.68      805.26    151.06 o
  -1  23   3      181.86      274.09    106.08 o
   0  23   3      185.91      202.33     60.04 o
   1  23   3      506.93      600.86     77.41 o
   2  23   3     1217.46     1268.95    180.84 o
   3  23   3      102.30       73.96     66.71 o
   4  23   3      249.90      252.13     95.31 o
   5  23   3      116.00       92.35     87.32 o
  -5  24   3       84.81      -61.87    102.18 o
  -4  24   3      616.95      490.50    123.86 o
  -3  24   3      128.07      177.14    107.66 o
  -2  24   3        4.00      -28.90     96.36 o
  -1  24   3      406.29      356.24    111.07 o
   0  24   3       19.49        9.68     55.11 o
   1  24   3       43.27      -13.88     59.09 o
   2  24   3       32.48       71.01     65.55 o
   3  24   3       47.70       30.65     67.66 o
   4  24   3      129.31      163.51    105.63 o
  -4  25   3      298.63      198.89    114.76 o
  -3  25   3       28.72       -6.44    101.32 o
  -2  25   3      351.74      397.47    117.33 o
  -1  25   3       29.55      -78.13     97.77 o
   0  25   3     1305.70     1601.44    127.43 o
   1  25   3      209.91      229.57     68.07 o
   2  25   3      486.49      607.95     82.28 o
   3  25   3        2.69       14.23     68.15 o
   4  25   3      646.18      781.78    109.32 o
  -4  26   3      172.09      215.26    115.62 o
  -3  26   3       33.47       11.01    105.38 o
  -2  26   3       83.24       75.32    107.32 o
  -1  26   3       47.69       65.96    106.31 o
   0  26   3      248.79      313.93     83.50 o
   1  26   3       13.10      -14.33     63.12 o
   2  26   3       20.37       -6.10     66.18 o
   3  26   3       65.78       -0.11     70.85 o
   4  26   3       33.89       88.09     86.99 o
  -4  27   3       53.44      -33.14    107.40 o
  -3  27   3      326.70      173.37    115.82 o
  -2  27   3      202.35      108.02    112.34 o
  -1  27   3      834.96      599.50    129.38 o
   0  27   3      522.97      297.10    116.94 o
   1  27   3      824.33      912.97     87.79 o
   2  27   3      291.63      139.81     73.34 o
   3  27   3      108.61       57.91     73.42 o
   4  27   3       15.12       79.78     89.41 o
  -3  28   3      123.88       10.53    215.87 o
  -2  28   3       99.05      195.22    120.50 o
  -1  28   3        5.90      -42.19    140.20 o
   0  28   3       49.89      -76.00    105.54 o
   1  28   3        6.97      -30.63     66.80 o
   2  28   3       27.87       29.55     70.83 o
   3  28   3      156.05      162.20     87.52 o
  -3  29   3      377.11      274.39    127.02 o
  -2  29   3       65.10       44.81    117.02 o
  -1  29   3      748.81      557.57    136.26 o
   0  29   3      225.17      101.28    114.68 o
   1  29   3      757.94      898.07    188.84 o
   2  29   3       98.16       55.59     73.43 o
   3  29   3      889.50     1061.40    116.25 o
  -2  30   3       14.41      -57.84    117.85 o
  -1  30   3       70.24       45.46    119.51 o
   0  30   3       60.02       66.84    116.76 o
   1  30   3       67.05       34.46     86.05 o
   2  30   3        4.25      -66.51     80.25 o
  -1  31   3      203.48      -82.83    117.70 o
   0  31   3      360.10      198.33    128.92 o
   1  31   3      101.98      -67.96    220.41 o
  -4   0   4     1671.30     1673.43     95.21 o
  -2   0   4     3733.81     3778.06    324.32 o
   0   0   4     2308.23     2339.13    106.60 o
   2   0   4    10043.73     9324.74    178.40 o
   4   0   4     1970.51     1746.34     98.57 o
   6   0   4     1190.46     1058.42     99.03 o
  -5   1   4      149.56       75.87     81.51 o
  -4   1   4      765.38      748.25     53.47 o
  -3   1   4      656.41      740.80     49.59 o
  -2   1   4      882.91      882.56     49.56 o
  -1   1   4       13.02       77.45     41.74 o
   0   1   4      881.69      991.06     55.55 o
   1   1   4       12.92       13.82     38.20 o
   2   1   4      850.55      784.17     57.23 o
   3   1   4      682.11      763.57     55.68 o
   4   1   4      395.18      427.23     55.07 o
   5   1   4       24.16       66.62     44.02 o
   6   1   4      201.87      208.90     56.19 o
   7   1   4       14.59       42.01     55.43 o
  -5   2   4       42.01       42.76     65.18 o
  -4   2   4      468.81      452.53     47.97 o
  -3   2   4      615.26      639.76     45.69 o
  -2   2   4     2072.50     2115.01     96.44 o
  -1   2   4     4727.77     4710.58    226.65 o
   0   2   4     5154.80     5362.64     96.08 o
   1   2   4     4706.80     4474.94    149.49 o
   2   2   4     1241.20     1113.08     56.38 o
   3   2   4     2063.11     1824.58     71.03 o
   4   2   4      864.06      905.74     65.06 o
   5   2   4       32.89        9.48     46.65 o
   6   2   4       35.45       28.44     49.65 o
   7   2   4       18.43       48.45     52.87 o
  -5   3   4      419.82      542.10    145.22 o
  -4   3   4       23.88       35.49     38.49 o
  -3   3   4     1490.39     1489.35     81.92 o
  -2   3   4      144.99      220.26     29.78 o
  -1   3   4      190.46      163.15     36.19 o
   0   3   4        6.78        8.03     35.12 o
   1   3   4       56.31       47.91     38.95 o
   2   3   4      439.56      544.37     47.11 o
   3   3   4      243.17      224.09     45.90 o
   4   3   4        2.30       26.00     44.94 o
   5   3   4     1016.06     1080.39     79.38 o
   6   3   4      116.64      105.91     53.28 o
   7   3   4      220.13      188.54     58.87 o
  -5   4   4      577.49      557.58     90.99 o
  -4   4   4       38.89        5.24     69.95 o
  -3   4   4     1755.24     1714.08     73.23 o
  -2   4   4      236.78      320.65     47.03 o
  -1   4   4     3186.66     3518.01    134.42 o
   0   4   4        6.99       33.66     35.68 o
   1   4   4     2757.13     2585.27     65.82 o
   2   4   4      100.10       79.44     37.81 o
   3   4   4     3943.26     3792.65     88.65 o
   4   4   4      406.16      454.45     56.52 o
   5   4   4     1840.49     1663.37     79.33 o
   6   4   4      101.27       23.82     50.66 o
   7   4   4      136.31      125.62     58.46 o
  -5   5   4      494.34      569.65     89.23 o
  -4   5   4      446.06      502.63     87.79 o
  -3   5   4      169.79      166.68     46.29 o
  -2   5   4     3596.66     3303.09    152.70 o
  -1   5   4     1817.13     1750.18     74.84 o
   0   5   4     3493.92     3449.29     76.56 o
   1   5   4      168.87      136.24     36.63 o
   2   5   4      595.49      568.67     48.00 o
   3   5   4       88.83      102.43     43.65 o
   4   5   4       63.03       55.53     46.94 o
   5   5   4       61.40       70.44     48.52 o
   6   5   4      247.30      208.75     56.59 o
   7   5   4       29.35       56.58     53.76 o
  -5   6   4       61.56       16.76     74.42 o
  -4   6   4      157.05      157.58     80.15 o
  -3   6   4     1480.34     1401.54     95.11 o
  -2   6   4     3295.29     2921.72    139.35 o
  -1   6   4     2060.32     2103.37     62.59 o
   0   6   4     7211.31     7701.75    101.46 o
   1   6   4     2896.07     2823.99     68.02 o
   2   6   4     2020.31     1711.02     64.81 o
   3   6   4      543.52      516.82     53.56 o
   4   6   4     1192.12     1126.34     70.43 o
   5   6   4       61.23       28.29     47.76 o
   6   6   4      158.65      214.00     57.74 o
   7   6   4       37.82       -8.39     52.94 o
  -6   7   4      441.18      271.61    123.57 o
  -5   7   4      126.88      127.05    107.35 o
  -4   7   4      544.61      483.72     95.71 o
  -3   7   4        5.96       39.09     74.49 o
  -2   7   4      469.24      465.64     48.82 o
  -1   7   4      892.68      909.00     45.76 o
   0   7   4       13.87       13.73     30.14 o
   1   7   4     1157.49     1250.20     55.85 o
   2   7   4       43.70       19.73     37.50 o
   3   7   4       52.26      102.54     49.22 o
   4   7   4      169.93      153.71     56.30 o
   5   7   4       32.89       18.03     47.68 o
   6   7   4       80.76      108.90     54.23 o
   7   7   4       44.93      115.86     57.39 o
  -6   8   4      235.60      309.56     93.19 o
  -5   8   4       74.82       44.34     79.31 o
  -4   8   4     1253.02     1209.82    115.59 o
  -3   8   4      244.15      362.81     87.80 o
  -2   8   4     4580.97     4411.90    286.74 o
  -1   8   4     1161.35     1196.75     68.24 o
   0   8   4      330.73      345.30     37.42 o
   1   8   4     2747.28     2601.16     67.41 o
   2   8   4     1256.09     1152.76     71.34 o
   3   8   4      143.93      166.18     52.43 o
   4   8   4      956.76      980.05     76.64 o
   5   8   4      107.88       59.46     52.99 o
   6   8   4       36.54       21.23     51.16 o
   7   8   4       77.26       57.65     56.35 o
  -6   9   4      368.97      356.51    101.58 o
  -5   9   4      843.47      811.16    106.07 o
  -4   9   4       19.30       97.82     95.12 o
  -3   9   4      920.78      986.07    106.98 o
  -2   9   4     1020.40      899.87    105.59 o
  -1   9   4      601.58      678.05     59.29 o
   0   9   4      331.12      342.95     37.02 o
   1   9   4      497.21      567.83     52.33 o
   2   9   4      279.22      400.98     53.05 o
   3   9   4      167.29      226.21     54.47 o
   4   9   4       88.02      137.98     57.53 o
   5   9   4      159.95      203.63     59.12 o
   6   9   4       61.20       47.85     53.12 o
  -6  10   4       99.43      103.23     89.71 o
  -5  10   4      924.65     1006.57    113.14 o
  -4  10   4      542.89      560.75    104.38 o
  -3  10   4     1886.47     1723.17    135.25 o
  -2  10   4      120.47      101.26     37.19 o
  -1  10   4    10111.53     9880.97    264.76 o
   0  10   4     3756.88     3679.55     70.10 o
   1  10   4     1964.68     2013.73     96.24 o
   2  10   4     1072.07     1047.65     67.55 o
   3  10   4     1808.37     1622.64     83.79 o
   4  10   4      213.43      149.04     58.28 o
   5  10   4      225.78      268.11     62.10 o
   6  10   4       13.27      -51.70     51.70 o
  -6  11   4       10.25       -5.31     88.55 o
  -5  11   4      171.83      219.55    100.62 o
  -4  11   4      279.64      350.08     99.88 o
  -3  11   4      509.05      515.33    101.66 o
  -2  11   4      183.58      362.78     88.90 o
  -1  11   4     2566.10     2509.62     85.69 o
   0  11   4     5077.27     5289.12    197.03 o
   1  11   4      772.71      749.19     58.74 o
   2  11   4       21.64       46.57     46.61 o
   3  11   4       95.70       84.63     52.71 o
   4  11   4       99.53       58.46     54.05 o
   5  11   4       22.56       46.47     56.24 o
   6  11   4       10.79       75.99     59.75 o
  -6  12   4       70.12      164.94    133.88 o
  -5  12   4       64.17       26.98     85.77 o
  -4  12   4       69.93      -14.90     87.63 o
  -3  12   4      642.94      648.56    108.78 o
  -2  12   4      945.13      985.91    136.15 o
  -1  12   4     1493.21     1470.95     76.31 o
   0  12   4     6479.66     6421.61    154.27 o
   1  12   4      718.59      809.18     61.54 o
   2  12   4      386.01      405.74     58.74 o
   3  12   4     1039.15     1016.64     76.01 o
   4  12   4       75.16      122.86     55.94 o
   5  12   4      593.69      488.72     69.89 o
   6  12   4        6.72      -36.06     55.29 o
  -6  13   4      158.64      158.26     99.08 o
  -5  13   4      186.88      250.37     98.24 o
  -4  13   4      713.26      867.65    115.52 o
  -3  13   4      111.17       58.80     90.94 o
  -2  13   4      850.54      732.76     98.91 o
  -1  13   4      824.89      856.01     68.60 o
   0  13   4       14.01       28.86     41.13 o
   1  13   4       91.24      169.97     49.14 o
   2  13   4      189.41      201.69     55.07 o
   3  13   4      231.64      289.99     61.48 o
   4  13   4      118.91       50.93     55.64 o
   5  13   4      285.43      286.60     65.23 o
   6  13   4      470.21      417.45     72.51 o
  -6  14   4        6.16      -89.52     89.52 o
  -5  14   4      305.43      218.49    100.30 o
  -4  14   4      905.45      764.62    116.45 o
  -3  14   4       33.34       36.41     95.56 o
  -2  14   4     1613.68     1607.72    134.38 o
  -1  14   4      246.80      307.72     58.08 o
   0  14   4     3500.49     3371.40     89.92 o
   1  14   4       25.93      -37.34     46.10 o
   2  14   4     2658.98     2459.32     94.56 o
   3  14   4      337.10      349.82     65.18 o
   4  14   4     1182.43     1164.86     83.43 o
   5  14   4       84.97      120.89     62.63 o
   6  14   4       34.70       23.32     60.15 o
  -6  15   4      411.94      315.91    108.89 o
  -5  15   4       33.01      -33.20     88.69 o
  -4  15   4      942.62      876.54    121.09 o
  -3  15   4        0.52      -15.10     93.59 o
  -2  15   4      638.14      524.43    106.64 o
  -1  15   4      241.87      266.64     45.83 o
   0  15   4       58.82       97.39     46.23 o
   1  15   4      107.05      137.44     52.06 o
   2  15   4       87.72       30.44     54.25 o
   3  15   4        1.50       13.70     56.07 o
   4  15   4      186.45      266.29     64.01 o
   5  15   4      316.64      144.76     64.30 o
   6  15   4       58.50       49.26     75.50 o
  -6  16   4      126.48      232.28    105.51 o
  -5  16   4        8.65      -90.17     90.17 o
  -4  16   4       40.14      133.60     97.73 o
  -3  16   4      128.66      152.62    102.19 o
  -2  16   4      746.46      895.21    122.53 o
  -1  16   4     1146.06     1096.53     80.31 o
   0  16   4      770.48      877.61     64.99 o
   1  16   4     1119.58     1192.90     75.80 o
   2  16   4      970.39     1008.52     78.02 o
   3  16   4     1362.87     1415.12     88.12 o
   4  16   4      164.75      171.24     62.09 o
   5  16   4       40.90        8.82     59.39 o
   6  16   4      238.84      211.17     72.23 o
  -6  17   4       62.16      124.59    149.76 o
  -5  17   4      132.52       43.00     96.43 o
  -4  17   4       28.52      -25.51     90.61 o
  -3  17   4      965.68      832.13    120.92 o
  -2  17   4      148.95      207.35    102.70 o
  -1  17   4       20.72       28.99     55.95 o
   0  17   4       21.27       -7.24     40.51 o
   1  17   4       47.55       38.06     52.76 o
   2  17   4     1386.57     1328.36     86.04 o
   3  17   4      197.67      181.28     61.76 o
   4  17   4        4.81       -6.62     56.75 o
   5  17   4      363.81      420.14     66.27 o
   6  17   4       15.52        0.26     65.80 o
  -5  18   4      560.61      557.65    122.09 o
  -4  18   4       36.59       17.19     95.50 o
  -3  18   4      273.22      295.90    105.51 o
  -2  18   4      168.08      150.47    104.78 o
  -1  18   4     1795.79     1714.20     97.85 o
   0  18   4       64.23       28.62     43.58 o
   1  18   4      733.55      779.34     63.51 o
   2  18   4      237.86      274.56     66.28 o
   3  18   4      271.36      349.71     67.53 o
   4  18   4       69.83       22.90     54.42 o
   5  18   4      221.89      291.65     64.70 o
  -5  19   4      642.74      551.24    122.21 o
  -4  19   4       17.02       19.30     97.88 o
  -3  19   4      625.24      544.04    114.90 o
  -2  19   4      566.53      656.32    134.57 o
  -1  19   4        8.05      -31.56     60.04 o
   0  19   4       35.14       90.82     55.47 o
   1  19   4       12.26       -2.13     47.78 o
   2  19   4       54.28       49.36     51.85 o
   3  19   4       61.65       71.71     52.65 o
   4  19   4      139.76       77.86     57.49 o
   5  19   4      139.00       80.10     60.45 o
  -5  20   4       22.54       19.57    103.24 o
  -4  20   4      275.03      383.75    115.70 o
  -3  20   4      393.64      311.55    109.17 o
  -2  20   4      118.80      136.29    101.45 o
  -1  20   4       92.34       80.51    100.53 o
   0  20   4     1097.61     1205.84     89.97 o
   1  20   4      939.20     1076.56     81.85 o
   2  20   4      601.29      703.39     66.87 o
   3  20   4      181.44      218.99     58.51 o
   4  20   4      144.04      145.51     59.42 o
   5  20   4       86.45      167.85     73.31 o
  -5  21   4       20.20        8.40    180.34 o
  -4  21   4      609.51      429.78    120.86 o
  -3  21   4       17.63      -47.20    117.11 o
  -2  21   4       12.71       -5.37     94.07 o
  -1  21   4        8.46      -11.05     96.52 o
   0  21   4       66.12       69.69     54.57 o
   1  21   4       41.99       89.96     59.48 o
   2  21   4       12.08       24.33     59.85 o
   3  21   4       33.67      120.90     57.00 o
   4  21   4      166.78      188.80     62.13 o
   5  21   4       14.21      -11.44     78.69 o
  -5  22   4       76.60       22.99    106.76 o
  -4  22   4      141.06      107.34    109.06 o
  -3  22   4       83.40       77.26    105.78 o
  -2  22   4      335.56      478.04    115.13 o
  -1  22   4       13.29      -94.92     94.92 o
   0  22   4      281.93      391.07    113.13 o
   1  22   4       35.40       -9.64     57.77 o
   2  22   4      381.97      455.19     74.52 o
   3  22   4       33.71      -17.23     63.43 o
   4  22   4      321.09      265.02     86.42 o
   5  22   4       71.80       13.09     82.47 o
  -4  23   4      224.18      159.66    115.14 o
  -3  23   4      199.70      110.71    111.28 o
  -2  23   4      537.46      446.72    119.83 o
  -1  23   4        1.63       57.88    100.93 o
   0  23   4      350.22      383.22    100.60 o
   1  23   4       12.12      -61.64     64.84 o
   2  23   4       57.96      -15.90     62.71 o
   3  23   4       54.77       96.87     68.44 o
   4  23   4      101.83      130.28     71.93 o
  -4  24   4       14.08      -83.44    104.57 o
  -3  24   4       86.01       31.23    111.81 o
  -2  24   4       41.07        4.53    103.71 o
  -1  24   4      587.95      442.70    121.69 o
   0  24   4       35.71       33.27     69.99 o
   1  24   4     1204.79     1378.47    144.51 o
   2  24   4       87.94      144.85     69.84 o
   3  24   4      296.72      333.00     95.03 o
   4  24   4        3.10      -49.92     66.68 o
  -4  25   4        7.99      -35.11    105.99 o
  -3  25   4      218.13      162.79    118.51 o
  -2  25   4       51.50       37.89    105.13 o
  -1  25   4       74.09      -47.83    103.74 o
   0  25   4       32.68       -2.81    105.92 o
   1  25   4      221.36      169.54     85.62 o
   2  25   4      100.16       62.66     71.37 o
   3  25   4       29.16      -52.62     69.44 o
   4  25   4        9.04       33.99     83.14 o
  -3  26   4      251.79      220.98    119.50 o
  -2  26   4      109.44      121.22    114.66 o
  -1  26   4      229.00      297.46    120.51 o
   0  26   4        0.72      -59.57    110.59 o
   1  26   4      683.95      911.29    163.47 o
   2  26   4       19.72      -57.03     67.04 o
   3  26   4      153.41       80.26     73.97 o
  -3  27   4       58.54      -34.78    110.78 o
  -2  27   4       33.68       67.21    115.40 o
  -1  27   4      122.86      118.49    114.63 o
   0  27   4        0.20       84.01    113.49 o
   1  27   4       12.31      -63.63     75.67 o
   2  27   4       74.33       65.19     82.47 o
   3  27   4       84.71      129.76     78.24 o
  -2  28   4      417.64      367.14    131.90 o
  -1  28   4        2.12      -94.80    107.67 o
   0  28   4      729.68      424.18    132.33 o
   1  28   4        2.51       17.11     80.06 o
   2  28   4      421.95      416.27    142.93 o
  -2  29   4       98.98       57.75    121.74 o
  -1  29   4        3.29      -76.11    116.66 o
   0  29   4       68.67      -24.18    147.28 o
   1  29   4       20.27      -94.80    111.84 o
   2  29   4        9.46       -4.81     93.08 o
  -1  30   4      113.85      141.65    127.62 o
   0  30   4      203.01       82.82    125.60 o
   1  30   4      114.04       33.27    121.52 o
  -3   0   5      800.46      673.16     77.41 o
  -1   0   5      195.74      173.49     61.33 o
   1   0   5       74.67      158.49     68.09 o
   3   0   5      949.49      863.00    102.03 o
   5   0   5      181.30      168.25     94.50 o
  -4   1   5       46.48       22.63     65.97 o
  -3   1   5      625.21      621.81     52.88 o
  -2   1   5      247.17      254.21     45.86 o
  -1   1   5     1257.03     1305.96     83.25 o
   0   1   5      224.67      306.82     46.99 o
   1   1   5     5420.28     5181.13    104.10 o
   2   1   5       24.60       18.80     45.75 o
   3   1   5     2049.01     1906.89     88.58 o
   4   1   5       56.99       13.73     54.89 o
   5   1   5      508.86      557.36     72.52 o
   6   1   5      109.48      117.36     64.03 o
  -4   2   5      155.92       94.92     72.04 o
  -3   2   5      155.04      169.08     44.62 o
  -2   2   5      106.12      128.30     42.87 o
  -1   2   5     1058.87     1138.25     61.52 o
   0   2   5      248.15      307.65     48.33 o
   1   2   5      105.16      114.36     46.65 o
   2   2   5       13.39       28.76     46.45 o
   3   2   5       55.88       85.02     51.71 o
   4   2   5       55.94       27.78     49.07 o
   5   2   5       20.04      -47.34     47.34 o
   6   2   5       23.76       26.29     53.35 o
  -4   3   5      124.63      141.96     75.74 o
  -3   3   5       23.80       46.33     40.26 o
  -2   3   5     1249.38     1160.17     60.89 o
  -1   3   5     1534.23     1505.43     64.62 o
   0   3   5     7242.09     7354.02    139.53 o
   1   3   5      144.01      130.47     46.38 o
   2   3   5     3496.90     3281.28     95.68 o
   3   3   5       23.70       17.94     45.28 o
   4   3   5     1247.08     1274.75     75.88 o
   5   3   5       30.76       31.26     48.87 o
   6   3   5       17.18       12.39     52.58 o
  -4   4   5      610.28      669.62    114.16 o
  -3   4   5       61.72      113.78     54.31 o
  -2   4   5      670.51      685.03     65.07 o
  -1   4   5     1297.22     1345.56     77.24 o
   0   4   5      226.95      254.08     46.24 o
   1   4   5      280.36      290.62     51.42 o
   2   4   5      108.97      107.62     50.74 o
   3   4   5       29.48       11.52     44.87 o
   4   4   5      115.05       75.12     50.38 o
   5   4   5       89.06       77.18     51.82 o
   6   4   5      666.62      638.56     71.43 o
  -5   5   5      123.81      -38.76    117.80 o
  -4   5   5      242.14      282.83     90.44 o
  -3   5   5      179.39      209.96     55.73 o
  -2   5   5     1407.37     1294.32     77.81 o
  -1   5   5      622.96      732.09     52.61 o
   0   5   5     1642.03     1795.53     71.47 o
   1   5   5      510.05      511.32     56.20 o
   2   5   5     1413.70     1365.77     67.82 o
   3   5   5      408.85      442.46     57.69 o
   4   5   5      543.09      564.93     62.72 o
   5   5   5     1113.84     1026.88     75.35 o
   6   5   5      435.32      496.52     67.99 o
  -5   6   5      528.41      434.39     92.34 o
  -4   6   5      218.21      217.06     88.11 o
  -3   6   5     2088.81     2009.68    127.76 o
  -2   6   5      289.14      254.34     59.54 o
  -1   6   5     1198.40     1194.42     69.54 o
   0   6   5      930.63     1042.86     63.15 o
   1   6   5      339.58      343.10     52.75 o
   2   6   5      308.91      347.33     50.75 o
   3   6   5      237.17      174.35     51.29 o
   4   6   5      108.90       88.12     51.85 o
   5   6   5       51.57       43.46     50.87 o
   6   6   5      156.27      152.11     58.20 o
  -5   7   5      158.43      203.64     86.97 o
  -4   7   5      836.77      846.95    105.29 o
  -3   7   5     1113.75     1208.31    113.00 o
  -2   7   5      108.08      134.11     52.05 o
  -1   7   5     3677.21     3695.00    107.07 o
   0   7   5      151.17      174.72     45.94 o
   1   7   5     1579.86     1511.14     65.81 o
   2   7   5       74.73       76.10     45.05 o
   3   7   5     1216.13     1184.83     70.91 o
   4   7   5       83.26       78.71     51.10 o
   5   7   5      138.42       97.05     54.37 o
   6   7   5       96.75       67.83     56.18 o
  -5   8   5      740.35      553.85    100.65 o
  -4   8   5      432.94      572.91    142.20 o
  -3   8   5      150.51      115.39     95.12 o
  -2   8   5      146.61      199.18     53.09 o
  -1   8   5      431.21      497.48     48.78 o
   0   8   5      107.52      139.45     45.50 o
   1   8   5      147.08      154.69     43.32 o
   2   8   5       24.64       -4.62     43.79 o
   3   8   5       42.61       53.59     48.65 o
   4   8   5       65.60       75.28     49.58 o
   5   8   5      487.70      448.88     64.22 o
   6   8   5       22.06      -40.65     50.22 o
  -5   9   5       30.14       67.56     87.56 o
  -4   9   5     1356.87     1251.36    119.34 o
  -3   9   5       82.95      127.81    110.58 o
  -2   9   5      778.35      734.96     67.27 o
  -1   9   5     2684.60     2699.23    100.96 o
   0   9   5     1896.61     1915.60     75.67 o
   1   9   5      716.20      772.34     55.69 o
   2   9   5      385.06      351.85     53.06 o
   3   9   5      248.91      248.36     54.81 o
   4   9   5      250.27      260.09     56.13 o
   5   9   5      143.47      112.47     56.46 o
   6   9   5       39.65       63.57     55.61 o
  -5  10   5       10.26      -52.59     86.00 o
  -4  10   5      462.23      464.75    101.79 o
  -3  10   5      283.97      360.89    104.10 o
  -2  10   5      903.58      819.47     67.25 o
  -1  10   5      241.83      283.55     58.95 o
   0  10   5     1317.49     1294.01     70.11 o
   1  10   5       43.86       18.52     42.48 o
   2  10   5      114.40       99.45     47.60 o
   3  10   5       54.44       78.09     51.15 o
   4  10   5       47.51      -10.97     47.11 o
   5  10   5       41.01       19.05     51.98 o
   6  10   5       88.62       82.31     57.30 o
  -5  11   5      143.06      226.19     98.50 o
  -4  11   5      555.76      443.10    103.91 o
  -3  11   5       51.81       -8.80     91.86 o
  -2  11   5     1345.04     1370.93    125.33 o
  -1  11   5       38.33       57.28     53.72 o
   0  11   5     1825.91     1859.92     65.99 o
   1  11   5       11.62       11.47     41.82 o
   2  11   5      652.71      653.49     60.65 o
   3  11   5      160.99      195.89     60.15 o
   4  11   5     1488.23     1338.58     89.06 o
   5  11   5       35.42       68.40     53.74 o
   6  11   5      101.58      121.59     58.72 o
  -6  12   5      186.07      174.66    101.42 o
  -5  12   5      162.29      143.52     98.39 o
  -4  12   5      220.65      219.07     97.61 o
  -3  12   5      460.31      501.00    110.38 o
  -2  12   5      492.21      545.67    110.74 o
  -1  12   5       89.11       72.75     54.59 o
   0  12   5        1.38       25.07     39.12 o
   1  12   5      715.69      700.95     57.85 o
   2  12   5      183.57      205.72     57.20 o
   3  12   5      172.62      179.90     60.92 o
   4  12   5      355.05      540.41     71.46 o
   5  12   5      209.14      201.22     66.14 o
   6  12   5      184.60      181.10     61.70 o
  -6  13   5       15.20      -39.28     96.69 o
  -5  13   5      139.50      132.92     98.93 o
  -4  13   5       68.47       27.95     89.61 o
  -3  13   5      345.50      352.85    105.33 o
  -2  13   5      589.31      524.39    110.54 o
  -1  13   5     2281.32     2338.02     98.63 o
   0  13   5      545.17      540.36     51.02 o
   1  13   5      702.43      753.01     67.92 o
   2  13   5      937.65     1000.29     77.61 o
   3  13   5      580.39      621.59     72.27 o
   4  13   5      356.32      366.87     67.11 o
   5  13   5      180.59      179.14     66.14 o
   6  13   5       24.84       12.52     57.50 o
  -6  14   5        1.55      -71.40     97.27 o
  -5  14   5      314.28      272.12    154.09 o
  -4  14   5       29.76       -4.93     91.81 o
  -3  14   5      289.26      267.07    102.56 o
  -2  14   5      263.44      365.75    108.10 o
  -1  14   5      777.84      766.88     76.99 o
   0  14   5       17.65       -7.61     40.25 o
   1  14   5     1504.03     1502.11     82.21 o
   2  14   5      521.78      461.76     66.50 o
   3  14   5       57.24       10.74     53.52 o
   4  14   5      102.30       51.52     58.49 o
   5  14   5      112.69      153.83     65.76 o
   6  14   5        2.64       -1.42     63.38 o
  -5  15   5       99.24       56.32    102.84 o
  -4  15   5       67.47       32.06     97.54 o
  -3  15   5      352.48      360.89    109.62 o
  -2  15   5      192.49      273.57    122.61 o
  -1  15   5     1086.18     1106.34     84.74 o
   0  15   5      313.49      296.41     56.42 o
   1  15   5     3350.37     3278.00    116.21 o
   2  15   5     1141.92     1049.59     80.17 o
   3  15   5     1619.72     1544.55    119.87 o
   4  15   5        8.08       -3.83     58.04 o
   5  15   5      238.15      169.98     68.06 o
  -5  16   5      711.82      622.74    125.66 o
  -4  16   5       94.64       73.72    100.13 o
  -3  16   5      110.41       86.16     96.92 o
  -2  16   5     1059.56     1020.00    132.40 o
  -1  16   5      138.74      162.09     63.01 o
   0  16   5      146.34      154.87     53.59 o
   1  16   5     1052.04     1151.44     93.66 o
   2  16   5      218.57      148.01     59.13 o
   3  16   5      121.75       66.05     58.00 o
   4  16   5      164.36      174.54     65.58 o
   5  16   5      119.50      165.88     68.87 o
  -5  17   5        3.41       21.16     98.54 o
  -4  17   5      579.52      331.45    114.76 o
  -3  17   5      382.94      375.74    107.73 o
  -2  17   5       15.20       95.44     97.34 o
  -1  17   5      386.44      408.50    115.40 o
   0  17   5     1100.26     1074.77     93.89 o
   1  17   5       44.43       -8.90     51.80 o
   2  17   5      102.27      140.70     59.78 o
   3  17   5       69.32       66.18     58.44 o
   4  17   5      849.85      873.94     87.33 o
   5  17   5       32.22       25.67     63.19 o
  -5  18   5      286.93      205.87    111.27 o
  -4  18   5      291.85      145.14    108.68 o
  -3  18   5      102.13      153.01    105.42 o
  -2  18   5      206.66      300.86    107.61 o
  -1  18   5      904.85      911.43    127.34 o
   0  18   5       73.52       81.05     64.20 o
   1  18   5      170.15      156.22     61.55 o
   2  18   5      131.27      154.79     60.97 o
   3  18   5      448.66      384.61     71.84 o
   4  18   5       34.72       14.87     62.25 o
   5  18   5       54.94       37.93     64.52 o
  -5  19   5        5.52      -48.99    103.07 o
  -4  19   5       14.62       34.42    120.48 o
  -3  19   5       11.10       66.43    100.77 o
  -2  19   5     1127.07     1053.14    182.74 o
  -1  19   5      291.13      154.98    102.22 o
   0  19   5     1146.65     1187.47     77.84 o
   1  19   5      733.20      801.88     74.03 o
   2  19   5     1673.47     1617.48    153.76 o
   3  19   5       79.98       69.11     61.09 o
   4  19   5       73.02       59.08     64.69 o
   5  19   5       23.55       37.35     59.11 o
  -5  20   5       16.08       32.23    129.07 o
  -4  20   5      330.51      157.93    114.98 o
  -3  20   5      238.40      219.89    112.24 o
  -2  20   5       15.82       46.46    100.62 o
  -1  20   5      114.67      126.83    153.88 o
   0  20   5        1.22      -49.52     49.52 o
   1  20   5       18.96        9.21     48.13 o
   2  20   5       78.57       14.34     60.51 o
   3  20   5       57.93       15.16     63.88 o
   4  20   5       99.64        0.57     58.70 o
  -4  21   5        1.84       39.38    108.56 o
  -3  21   5      210.89      167.79    110.97 o
  -2  21   5       61.33      -94.58    101.15 o
  -1  21   5      135.03      106.17    105.86 o
   0  21   5        0.49      -41.56     73.65 o
   1  21   5      907.26     1184.46     75.30 o
   2  21   5       73.55       57.85     55.36 o
   3  21   5      467.69      503.26     74.88 o
   4  21   5        2.35      -56.64     57.08 o
  -4  22   5       17.89       23.28    112.45 o
  -3  22   5      424.60      287.40    119.43 o
  -2  22   5      147.53       57.56    106.91 o
  -1  22   5      126.71       94.37    109.35 o
   0  22   5        0.63      -15.46    102.32 o
   1  22   5       32.70        5.79     72.78 o
   2  22   5       15.13       17.93     54.16 o
   3  22   5      130.16      126.07     60.93 o
   4  22   5        6.80      -27.50     57.80 o
  -4  23   5       35.87        9.29    109.50 o
  -3  23   5      171.14      -26.89    108.52 o
  -2  23   5      196.43      106.43    113.84 o
  -1  23   5      455.91      313.08    120.37 o
   0  23   5      385.25      418.13    141.71 o
   1  23   5      693.27      729.96    115.61 o
   2  23   5      233.96      219.93    117.51 o
   3  23   5      162.95      148.72     71.96 o
   4  23   5       27.12        9.88     61.20 o
  -3  24   5      130.51       73.82    115.30 o
  -2  24   5      197.25      152.50    118.57 o
  -1  24   5       15.90     -104.55    104.55 o
   0  24   5      119.67      108.25    113.23 o
   1  24   5        1.83        6.39     75.36 o
   2  24   5       27.98      -25.78     67.16 o
   3  24   5       25.71      -13.94     69.51 o
  -3  25   5        4.90     -110.32    113.03 o
  -2  25   5      312.15      205.58    122.63 o
  -1  25   5       20.86      -31.61    125.77 o
   0  25   5      569.94      568.84    265.08 o
   1  25   5       35.96       71.39     82.05 o
   2  25   5      640.87      700.73    128.85 o
   3  25   5       14.36      -71.76     71.76 o
  -3  26   5       61.23      -40.91    157.11 o
  -2  26   5       73.70      -80.69    109.96 o
  -1  26   5       40.85      -88.97    110.23 o
   0  26   5       86.04       41.69    123.64 o
   1  26   5       27.52       14.53    114.30 o
   2  26   5       14.94       32.94     82.68 o
   3  26   5        5.88      -58.56     69.86 o
  -2  27   5      115.96      -77.59    116.16 o
  -1  27   5      183.82      137.45    120.55 o
   0  27   5      225.29      143.09    121.77 o
   1  27   5       85.85      -19.75    116.03 o
   2  27   5      139.42      194.29     93.56 o
  -1  28   5       58.42     -115.40    115.40 o
   0  28   5        6.18       11.76    120.64 o
   1  28   5       23.20      -14.91    115.36 o
  -2   0   6      182.94       98.20     71.43 o
   0   0   6      229.54      274.33     80.28 o
   2   0   6     1892.80     1647.71    124.79 o
   4   0   6      278.29      269.51     91.33 o
   6   0   6      213.02      189.70     99.83 o
  -3   1   6       17.28       19.32     57.20 o
  -2   1   6      172.99      170.24     52.30 o
  -1   1   6       38.62       99.29     50.29 o
   0   1   6      344.64      334.42     57.61 o
   1   1   6       14.36       14.92     52.12 o
   2   1   6      107.02       96.07     55.66 o
   3   1   6       24.84       43.80     55.65 o
   4   1   6       49.35       43.00     55.81 o
   5   1   6        8.37      -23.67     57.97 o
   6   1   6       44.46       14.94     60.83 o
  -3   2   6       40.68      -20.56     57.73 o
  -2   2   6      273.01      247.03     53.48 o
  -1   2   6     1340.74     1320.46     74.63 o
   0   2   6     2127.54     2126.61     85.42 o
   1   2   6     1467.30     1415.11     81.87 o
   2   2   6      706.50      710.11     70.96 o
   3   2   6       54.63       83.97     56.93 o
   4   2   6       38.77      130.01     58.51 o
   5   2   6      103.00      134.63     63.29 o
   6   2   6       28.55       12.97     62.19 o
  -4   3   6      395.67      361.91    129.34 o
  -3   3   6      395.31      365.27     66.67 o
  -2   3   6       50.63       97.27     49.08 o
  -1   3   6       93.85       83.15     50.18 o
   0   3   6      511.45      522.31     62.01 o
   1   3   6      242.67      296.53     59.14 o
   2   3   6       30.27       72.22     54.83 o
   3   3   6      279.57      280.26     62.79 o
   4   3   6       92.34       87.45     57.70 o
   5   3   6      101.48       53.02     61.04 o
   6   3   6        0.61      -20.09     59.42 o
  -4   4   6      246.67      230.37    126.04 o
  -3   4   6      172.31      202.86     84.09 o
  -2   4   6       80.08       59.23     48.23 o
  -1   4   6      788.35      860.59     64.61 o
   0   4   6       46.41       77.86     50.80 o
   1   4   6     1317.31     1300.08     78.91 o
   2   4   6      850.61      965.62     77.35 o
   3   4   6      789.12      817.32     76.85 o
   4   4   6       52.82       50.73     56.09 o
   5   4   6      272.90      308.76     71.35 o
   6   4   6       81.58       20.03     62.02 o
  -4   5   6     1141.71      968.81    121.23 o
  -3   5   6      456.86      482.66    120.96 o
  -2   5   6      258.09      249.83     65.42 o
  -1   5   6      704.52      724.91     61.95 o
   0   5   6      306.03      341.85     56.91 o
   1   5   6      122.08      148.71     54.80 o
   2   5   6       25.70       94.32     57.66 o
   3   5   6       75.14       84.53     58.59 o
   4   5   6      107.84       53.70     50.71 o
   5   5   6      263.29      215.76     60.51 o
   6   5   6       25.42      -42.14     54.96 o
  -4   6   6      589.58      466.68     94.48 o
  -3   6   6       65.27      110.72     86.66 o
  -2   6   6      848.08      911.78     79.08 o
  -1   6   6      269.24      252.84     52.79 o
   0   6   6     1216.43     1262.88     75.85 o
   1   6   6      568.72      593.88     66.78 o
   2   6   6      533.09      511.74     68.32 o
   3   6   6        6.99      -16.07     48.36 o
   4   6   6      549.86      460.97     63.94 o
   5   6   6       47.10       24.94     54.94 o
   6   6   6        0.93        3.00     55.53 o
  -4   7   6      155.97       72.33     86.10 o
  -3   7   6       81.07       57.00     87.87 o
  -2   7   6      370.43      287.73     65.79 o
  -1   7   6       47.00       34.21     48.51 o
   0   7   6      661.89      677.44     64.44 o
   1   7   6      311.95      392.89     62.69 o
   2   7   6      104.00       77.74     58.86 o
   3   7   6      128.47      149.94     53.45 o
   4   7   6      212.02      238.69     58.63 o
   5   7   6      208.12      225.16     62.14 o
   6   7   6      211.67      191.63     64.30 o
  -4   8   6       13.27       -7.25     85.08 o
  -3   8   6       65.67       23.39     86.46 o
  -2   8   6      253.36      330.71     66.51 o
  -1   8   6      203.70      224.86     51.85 o
   0   8   6     1021.42     1114.54     74.11 o
   1   8   6      213.32      254.70     59.73 o
   2   8   6       74.43       39.85     49.94 o
   3   8   6       62.03       80.62     51.55 o
   4   8   6      134.13      158.56     56.07 o
   5   8   6       33.50       62.91     56.42 o
   6   8   6      295.70      315.35     68.55 o
  -5   9   6      825.63      649.88    175.39 o
  -4   9   6      441.34      321.88     99.30 o
  -3   9   6      432.02      425.46    101.10 o
  -2   9   6       49.59      144.34     98.06 o
  -1   9   6       81.00      130.35     62.29 o
   0   9   6      126.27      152.99     54.19 o
   1   9   6       13.46       25.54     54.51 o
   2   9   6       17.05       -0.99     49.05 o
   3   9   6      199.74      213.06     55.29 o
   4   9   6      208.22      259.98     59.13 o
   5   9   6      326.26      256.01     62.84 o
   6   9   6       73.19      106.47     62.16 o
  -5  10   6      122.20       17.59    142.81 o
  -4  10   6       26.39      -86.54     86.54 o
  -3  10   6     1216.82     1010.80    119.55 o
  -2  10   6      156.69      172.98    100.36 o
  -1  10   6      251.50      288.60     68.49 o
   0  10   6      461.27      474.20     61.98 o
   1  10   6      812.92      876.15     73.77 o
   2  10   6       16.86       39.75     50.36 o
   3  10   6      329.31      409.91     60.53 o
   4  10   6      269.73      276.18     60.08 o
   5  10   6       99.12       67.50     57.03 o
  -5  11   6      440.20      387.31    110.67 o
  -4  11   6        1.40       55.33     93.97 o
  -3  11   6       99.42       90.74     92.93 o
  -2  11   6       45.62       68.29     95.50 o
  -1  11   6      801.55      851.75     82.21 o
   0  11   6       50.37       46.48     51.87 o
   1  11   6      600.34      588.12     60.32 o
   2  11   6      294.71      330.81     57.98 o
   3  11   6       20.79       15.54     49.88 o
   4  11   6        1.64       28.01     52.83 o
   5  11   6      436.92      446.42     69.38 o
  -5  12   6       36.76      -38.87     96.03 o
  -4  12   6      322.44      224.04    161.44 o
  -3  12   6      121.52      139.77     97.72 o
  -2  12   6      320.96      361.67    108.56 o
  -1  12   6      517.59      579.29     76.62 o
   0  12   6       32.77       28.49     52.34 o
   1  12   6      249.48      342.58     55.20 o
   2  12   6       33.77        1.53     48.69 o
   3  12   6     1191.58     1122.12     76.05 o
   4  12   6       67.56       -4.91     53.93 o
   5  12   6      363.91      348.95     67.05 o
  -5  13   6      142.78       97.56    102.86 o
  -4  13   6      419.43      375.61    113.43 o
  -3  13   6       23.36      -29.37     93.31 o
  -2  13   6      226.18      261.47    103.76 o
  -1  13   6       96.11       81.07     61.07 o
   0  13   6        0.62      -14.06     48.80 o
   1  13   6      345.72      381.50     55.74 o
   2  13   6       92.23      118.02     51.25 o
   3  13   6      166.29      179.65     55.97 o
   4  13   6       77.56       62.15     56.24 o
   5  13   6       49.05       95.73     61.01 o
  -5  14   6        3.33      -71.02     96.92 o
  -4  14   6      270.50      243.95    107.63 o
  -3  14   6        7.83      -93.36     93.36 o
  -2  14   6      145.82       83.01     96.50 o
  -1  14   6      288.09      277.95    109.45 o
   0  14   6     2439.80     2683.44    159.48 o
   1  14   6       77.22       95.73     49.35 o
   2  14   6     1053.95     1058.54     72.09 o
   3  14   6        3.47      -27.76     51.53 o
   4  14   6      630.93      731.43    110.67 o
   5  14   6       15.76      -55.48     55.48 o
  -5  15   6      114.36       59.23    108.43 o
  -4  15   6      183.81      162.23    107.41 o
  -3  15   6       52.12       59.67     98.26 o
  -2  15   6      117.28       82.07     98.93 o
  -1  15   6      874.40      901.01    125.56 o
   0  15   6     1246.80     1236.25    106.75 o
   1  15   6      377.40      401.33     56.12 o
   2  15   6       34.02       -3.46     48.81 o
   3  15   6        6.36        8.06     52.12 o
   4  15   6       36.30       11.94     56.62 o
   5  15   6       32.86      -38.76     56.01 o
  -5  16   6       11.29       12.99    106.23 o
  -4  16   6       77.38      127.84    107.56 o
  -3  16   6       55.71      -28.94    101.59 o
  -2  16   6      556.91      357.16    113.12 o
  -1  16   6      118.60      132.55    100.98 o
   0  16   6       59.66       59.92     62.81 o
   1  16   6     1245.79     1234.25     79.75 o
   2  16   6      743.18      842.66     70.37 o
   3  16   6      240.07      224.08     60.23 o
   4  16   6       89.73       92.40     58.41 o
   5  16   6       41.02       48.36     59.62 o
  -4  17   6       77.44        9.26    108.26 o
  -3  17   6      246.30      181.97    112.59 o
  -2  17   6      188.29      216.48    106.49 o
  -1  17   6       78.59       72.09    102.54 o
   0  17   6      759.99      852.56    186.14 o
   1  17   6       12.87      -19.59     46.72 o
   2  17   6      127.17      155.29     54.82 o
   3  17   6       26.81       33.69     62.03 o
   4  17   6        8.77       39.80     65.61 o
  -4  18   6       36.44      -78.19    211.13 o
  -3  18   6      461.32      330.93    120.66 o
  -2  18   6        7.27      -21.50    103.39 o
  -1  18   6      675.90      630.48    125.65 o
   0  18   6        0.03        3.20     65.19 o
   1  18   6      777.10      917.71    154.26 o
   2  18   6       39.17       59.34     60.47 o
   3  18   6      679.30      723.95     83.00 o
   4  18   6       14.44      -14.78     64.31 o
  -4  19   6      110.62       -0.16    112.02 o
  -3  19   6      276.99      274.44    122.16 o
  -2  19   6       78.41        9.03    107.72 o
  -1  19   6       41.92      -96.44     96.44 o
   0  19   6      102.75      -11.18    100.79 o
   1  19   6        9.21       12.64     68.56 o
   2  19   6       67.64      114.90     63.76 o
   3  19   6       28.51       53.28     64.34 o
   4  19   6       44.84       31.53     65.67 o
  -4  20   6       12.22     -106.17    106.17 o
  -3  20   6       42.61       -5.67    110.92 o
  -2  20   6      156.88       92.55    112.64 o
  -1  20   6      485.24      631.00    127.37 o
   0  20   6      782.21      802.90    132.86 o
   1  20   6      356.48      429.59     87.32 o
   2  20   6      643.53      710.81     80.94 o
   3  20   6       54.42       42.98     65.62 o
   4  20   6       94.29       77.70     69.96 o
  -3  21   6       61.92       23.12    120.34 o
  -2  21   6      441.42      323.99    121.69 o
  -1  21   6       19.19      -57.87    104.05 o
   0  21   6        7.96        9.46    110.86 o
   1  21   6       40.46        2.87     72.26 o
   2  21   6      113.28       49.69     90.50 o
   3  21   6       33.66       30.77     66.76 o
  -3  22   6       68.57       -7.47    110.73 o
  -2  22   6      448.23      334.03    141.10 o
  -1  22   6      196.34      130.37    115.22 o
   0  22   6      710.46      627.34    133.71 o
   1  22   6       36.02      -31.87     61.36 o
   2  22   6      907.32     1093.31    167.82 o
   3  22   6       11.30       -2.36     58.47 o
  -3  23   6       54.80       67.57    116.33 o
  -2  23   6      302.18      220.83    124.03 o
  -1  23   6      213.04      121.51    119.29 o
   0  23   6       90.80     -104.18    104.18 o
   1  23   6       49.35      -62.52     73.88 o
   2  23   6       28.09       21.89     65.17 o
   3  23   6        7.10      -10.63     56.94 o
  -2  24   6       61.07       -6.34    113.94 o
  -1  24   6      388.36      238.60    126.68 o
   0  24   6       23.72     -107.90    107.90 o
   1  24   6      846.96      960.04    298.27 o
   2  24   6       49.02       29.92     67.65 o
  -2  25   6       87.50      -32.75    119.81 o
  -1  25   6       68.74       -1.54    115.99 o
   0  25   6       32.12     -105.86    108.32 o
   1  25   6       21.87      -42.67    114.97 o
   2  25   6        8.14       90.82     86.35 o
  -1  26   6      424.23      222.88    146.46 o
   0  26   6       91.79       13.82    118.86 o
   1  26   6      266.19      125.60    143.23 o
  -3   0   7      263.52      281.64    115.46 o
  -1   0   7      100.58      138.87     82.24 o
   1   0   7       60.82      106.87     87.04 o
   3   0   7       67.92       18.85     79.03 o
   5   0   7       33.20       48.33     90.30 o
  -3   1   7       86.67      132.64    112.44 o
  -2   1   7       79.22      134.15     62.36 o
  -1   1   7      200.63      279.21     61.40 o
   0   1   7      969.30     1027.09     77.70 o
   1   1   7      888.61      884.02     77.68 o
   2   1   7       56.31        6.62     57.48 o
   3   1   7      404.84      391.40     68.26 o
   4   1   7       13.09      -27.90     56.70 o
   5   1   7       52.83      123.31     67.29 o
  -3   2   7     1209.09     1129.59    154.77 o
  -2   2   7      157.96      174.87     65.15 o
  -1   2   7       57.59      111.33     56.72 o
   0   2   7      111.17      146.98     60.32 o
   1   2   7       69.60      164.42     61.31 o
   2   2   7      239.89      314.83     65.44 o
   3   2   7      120.24       70.90     57.39 o
   4   2   7       17.87       35.13     57.81 o
   5   2   7       80.75       37.92     62.97 o
  -3   3   7      289.44      191.34    122.33 o
  -2   3   7     1022.03     1063.22     86.79 o
  -1   3   7      409.26      418.28     63.83 o
   0   3   7      406.11      475.15     66.90 o
   1   3   7      203.61      176.44     62.44 o
   2   3   7      661.07      654.10     73.32 o
   3   3   7       30.48       33.68     56.13 o
   4   3   7      169.43      234.55     75.37 o
   5   3   7       22.22        9.33     62.99 o
  -3   4   7      147.56      103.64    118.62 o
  -2   4   7      414.78      499.98     74.02 o
  -1   4   7       41.10       79.99     55.30 o
   0   4   7       51.12      107.46     58.82 o
   1   4   7      416.42      468.90     69.30 o
   2   4   7       44.82       57.06     57.72 o
   3   4   7       15.12        7.17     55.45 o
   4   4   7      409.80      362.47     72.63 o
   5   4   7        8.82       18.31     62.26 o
  -3   5   7      448.69      428.51     95.39 o
  -2   5   7      148.30       45.06     61.87 o
  -1   5   7      488.85      566.20     78.78 o
   0   5   7      799.10      848.55     74.90 o
   1   5   7      565.21      760.35     75.02 o
   2   5   7      807.18      861.06     78.60 o
   3   5   7      563.61      617.87     75.06 o
   4   5   7       73.36       17.20     60.94 o
   5   5   7       46.07       94.74     66.91 o
  -4   6   7      442.86      432.02    153.12 o
  -3   6   7      323.50      206.01     90.68 o
  -2   6   7      242.09      387.54     98.75 o
  -1   6   7      308.15      330.67     72.87 o
   0   6   7       31.63       66.52     56.76 o
   1   6   7      474.17      564.34     71.33 o
   2   6   7       31.08       84.81     57.92 o
   3   6   7      167.16       82.31     59.45 o
   4   6   7       81.81       94.81     62.39 o
   5   6   7       54.37       73.96     65.09 o
  -4   7   7       57.79       45.36    138.97 o
  -3   7   7      199.40      151.77     92.76 o
  -2   7   7       78.86      145.90     91.45 o
  -1   7   7      698.37      695.70     83.59 o
   0   7   7       17.07        7.83     54.56 o
   1   7   7     1211.10     1285.80     84.93 o
   2   7   7      175.95      122.05     59.75 o
   3   7   7      227.40      253.93     65.96 o
   4   7   7        5.56      -28.22     59.62 o
   5   7   7      219.63      209.68     70.58 o
  -4   8   7       40.26     -135.80    135.80 o
  -3   8   7      617.13      464.62    104.61 o
  -2   8   7        8.63       23.94     92.05 o
  -1   8   7      319.85      316.67     72.13 o
   0   8   7      164.78      169.90     58.90 o
   1   8   7      148.16      116.53     59.07 o
   2   8   7       78.66       -8.48     55.37 o
   3   8   7      159.78      156.82     64.58 o
   4   8   7       11.41       -4.56     60.99 o
   5   8   7      215.82      191.40     70.43 o
  -4   9   7      117.79     -119.58    134.70 o
  -3   9   7       50.07       66.51     93.52 o
  -2   9   7      513.72      419.28    107.10 o
  -1   9   7      329.36      355.62     72.44 o
   0   9   7      267.33      328.93     60.89 o
   1   9   7       32.65       18.65     54.00 o
   2   9   7       94.14      156.25     61.00 o
   3   9   7       62.46       49.76     61.35 o
   4   9   7      105.72       30.68     56.45 o
   5   9   7       73.94      113.78     62.44 o
  -4  10   7      482.72      370.38    111.72 o
  -3  10   7       29.42       71.81    114.02 o
  -2  10   7      167.24      187.82     99.94 o
  -1  10   7      267.51      373.22     87.82 o
   0  10   7      224.63      198.86     71.32 o
   1  10   7     1006.98     1014.69     79.97 o
   2  10   7      122.29      108.94     60.48 o
   3  10   7       67.45       98.69     55.38 o
   4  10   7      130.60      137.41     60.85 o
   5  10   7       28.44       19.75     59.09 o
  -4  11   7      154.23      101.85    103.60 o
  -3  11   7       38.69      -19.62     96.72 o
  -2  11   7      200.16       94.57    123.57 o
  -1  11   7       28.94        0.47     93.49 o
   0  11   7      449.84      498.81     79.34 o
   1  11   7      211.16      178.26     59.96 o
   2  11   7     1661.13     1684.77    112.94 o
   3  11   7       29.00      -23.90     53.14 o
   4  11   7      418.56      430.63     69.73 o
   5  11   7       38.44       28.28     58.26 o
  -4  12   7      636.50      463.92    119.28 o
  -3  12   7       24.30      -80.75     95.09 o
  -2  12   7       85.40      -42.37     96.52 o
  -1  12   7       31.79      -49.07     94.50 o
   0  12   7      440.44      467.84     79.54 o
   1  12   7       33.50       17.28     54.68 o
   2  12   7      166.97      172.08     72.41 o
   3  12   7      100.27       83.52     57.13 o
   4  12   7      107.81       39.56     58.12 o
  -4  13   7       20.31      -96.70     96.70 o
  -3  13   7      437.89      384.84    117.97 o
  -2  13   7       16.96       43.69    115.19 o
  -1  13   7      164.30      143.41    105.14 o
   0  13   7      245.68      247.91     72.28 o
   1  13   7      690.04      761.54     75.40 o
   2  13   7       20.69      -24.08     50.93 o
   3  13   7      254.51      291.75     63.59 o
   4  13   7      147.79       64.23     60.11 o
  -4  14   7       52.87      -53.88    105.98 o
  -3  14   7      381.03      197.31    112.00 o
  -2  14   7       95.09       -2.36     99.42 o
  -1  14   7      689.64      574.66    159.51 o
   0  14   7       18.49       22.25     67.30 o
   1  14   7      317.95      350.29     87.49 o
   2  14   7      319.30      244.73     60.98 o
   3  14   7       36.02      -12.66     54.60 o
   4  14   7        5.05        8.94     58.40 o
  -4  15   7       53.31      -95.90    107.82 o
  -3  15   7      123.57       54.12    109.10 o
  -2  15   7        7.61      -67.24     99.82 o
  -1  15   7      477.04      504.13    121.93 o
   0  15   7        1.32       39.36     64.84 o
   1  15   7      770.15      944.88    115.62 o
   2  15   7       51.72       57.07     55.00 o
   3  15   7      550.36      612.50     71.82 o
   4  15   7       48.55       18.29     58.02 o
  -4  16   7       72.27      -70.08    152.02 o
  -3  16   7       61.95      -59.12    107.03 o
  -2  16   7      105.73       67.73    108.67 o
  -1  16   7       28.06      -59.87    100.35 o
   0  16   7        1.37       25.11     99.63 o
   1  16   7       99.96      180.73     77.66 o
   2  16   7       42.53       40.36     54.62 o
   3  16   7        6.27      -12.64     56.04 o
   4  16   7        7.21       16.35     58.66 o
  -4  17   7       67.28      -34.92    112.63 o
  -3  17   7        4.83      -49.65    110.63 o
  -2  17   7      206.54      115.54    112.74 o
  -1  17   7        1.01     -100.57    100.57 o
   0  17   7      686.49      447.09    123.77 o
   1  17   7        0.98      -13.86     70.47 o
   2  17   7      773.07      827.60    130.98 o
   3  17   7        6.92      -54.35     54.35 o
  -3  18   7        3.55     -109.11    109.11 o
  -2  18   7      326.20      130.45    118.17 o
  -1  18   7       29.46     -104.52    110.38 o
   0  18   7      145.58       76.78    109.29 o
   1  18   7        3.36       10.57     69.91 o
   2  18   7       70.24       36.13     74.34 o
   3  18   7        2.01        8.49     57.11 o
  -3  19   7      165.61      233.13    125.58 o
  -2  19   7      379.15      129.03    118.47 o
  -1  19   7       19.52      -26.03    110.72 o
   0  19   7      278.05      283.75    121.03 o
   1  19   7       11.93      -17.08     73.50 o
   2  19   7      252.53      232.25     87.29 o
   3  19   7      115.80      167.07     63.65 o
  -3  20   7      119.28        1.14    116.28 o
  -2  20   7      263.22      239.73    124.87 o
  -1  20   7       63.94       65.33    115.37 o
   0  20   7       29.92     -106.18    106.18 o
   1  20   7       40.81       86.88    111.44 o
   2  20   7       25.71      -73.41     73.41 o
   3  20   7       11.12       31.18     69.78 o
  -2  21   7        2.87      -99.51    112.34 o
  -1  21   7      617.70      534.34    136.46 o
   0  21   7       10.62      -89.72    109.96 o
   1  21   7      928.44      910.49    324.39 o
   2  21   7       16.40      -72.05     76.52 o
  -2  22   7       15.29     -109.73    109.73 o
  -1  22   7      240.51       85.85    119.86 o
   0  22   7       16.04     -108.48    108.48 o
   1  22   7       25.03      -68.94    110.88 o
   2  22   7       35.81      -11.50     78.75 o
  -1  23   7      200.46       43.30    152.71 o
   0  23   7      190.36       66.41    123.19 o
   1  23   7      270.68      129.09    119.86 o
  -2   0   8      314.57      448.51    135.94 o
   0   0   8      362.71      416.86     95.88 o
   2   0   8     1068.98     1302.91    130.46 o
   4   0   8       86.80      112.24     96.14 o
  -2   1   8      503.07      506.72     97.49 o
  -1   1   8        0.30      -28.67     63.81 o
   0   1   8       24.52       85.83     58.46 o
   1   1   8        0.17      -27.61     57.10 o
   2   1   8      316.21      413.59     72.04 o
   3   1   8       27.26       81.76     62.88 o
   4   1   8       31.19       48.50     64.47 o
  -2   2   8      344.44      349.79    141.10 o
  -1   2   8      533.35      639.52     84.85 o
   0   2   8      184.21      193.95     63.07 o
   1   2   8      244.56      271.34     66.23 o
   2   2   8      440.01      504.81     74.33 o
   3   2   8      263.17      265.38     70.37 o
   4   2   8      249.29      230.96     71.21 o
  -2   3   8       24.79      -60.48    117.39 o
  -1   3   8      378.14      494.58     79.46 o
   0   3   8      226.81      204.74     62.66 o
   1   3   8      375.93      490.05     72.52 o
   2   3   8       18.63       36.44     60.79 o
   3   3   8       54.46      132.43     65.45 o
   4   3   8       11.80      -10.87     63.36 o
  -3   4   8      201.83      344.60    149.55 o
  -2   4   8       32.01     -106.66    113.54 o
  -1   4   8     1051.89     1253.81     98.48 o
   0   4   8        6.00      -52.20     52.20 o
   1   4   8     1195.33     1248.73     88.44 o
   2   4   8       44.22       81.28     61.70 o
   3   4   8      697.94      790.36     85.75 o
   4   4   8       34.13        3.49     62.08 o
  -3   5   8     1336.91     1094.95    180.20 o
  -2   5   8      240.16      322.81    148.72 o
  -1   5   8       68.87       77.51     69.20 o
   0   5   8       75.12       15.41     67.05 o
   1   5   8        6.60       94.53     61.37 o
   2   5   8      168.88      275.71     68.71 o
   3   5   8      140.34      161.11     67.23 o
   4   5   8       50.66       29.54     64.30 o
  -3   6   8      225.88      190.79    146.66 o
  -2   6   8      829.02      717.04    116.83 o
  -1   6   8       18.47      -63.31     63.31 o
   0   6   8     1220.62     1365.51    125.87 o
   1   6   8      190.72      213.66     64.39 o
   2   6   8     1150.01     1281.76    110.06 o
   3   6   8       73.40       42.90     64.91 o
   4   6   8      181.49      233.81     71.85 o
  -3   7   8       35.13       50.72    140.07 o
  -2   7   8      715.74      629.13    116.71 o
  -1   7   8       23.43      -34.73     64.37 o
   0   7   8      157.04      180.37     73.40 o
   1   7   8        2.20        6.21     58.61 o
   2   7   8       68.13      135.31     65.07 o
   3   7   8      354.41      377.86     74.98 o
   4   7   8      128.51      127.55     68.99 o
  -3   8   8       32.71      -18.97    142.26 o
  -2   8   8      397.15      443.94    112.04 o
  -1   8   8      379.30      329.14    150.17 o
   0   8   8      999.67     1101.83    100.45 o
   1   8   8       36.88       82.98     60.00 o
   2   8   8      274.69      356.10     73.27 o
   3   8   8       86.29       97.58     88.65 o
   4   8   8      332.08      286.48     76.00 o
  -3   9   8      212.24      -16.36    140.61 o
  -2   9   8      106.25        9.56    100.15 o
  -1   9   8       68.75       72.13     99.64 o
   0   9   8      163.65      189.47     74.70 o
   1   9   8      112.15      125.80     64.23 o
   2   9   8       12.72       45.43     63.81 o
   3   9   8       39.65       53.58     73.45 o
   4   9   8       28.70       73.76     87.37 o
  -4  10   8       42.76     -142.95    142.95 o
  -3  10   8      210.62       71.02    104.84 o
  -2  10   8        7.21      -43.90     97.68 o
  -1  10   8      355.12      270.00    110.92 o
   0  10   8        4.24      -12.92     64.71 o
   1  10   8      936.12     1063.39    103.97 o
   2  10   8       22.27      116.68     65.00 o
   3  10   8      429.34      516.11     86.50 o
   4  10   8       33.79      -28.75     65.13 o
  -4  11   8        0.73     -145.15    149.14 o
  -3  11   8      270.24      -13.87    103.74 o
  -2  11   8       54.21      -83.29    100.56 o
  -1  11   8      284.70      278.14    122.68 o
   0  11   8       84.75        2.78     68.47 o
   1  11   8      104.80      108.01     75.51 o
   2  11   8      209.66      262.56     71.54 o
   3  11   8       69.75      134.82     67.62 o
   4  11   8        1.92      -35.48     66.04 o
  -3  12   8       63.53      -96.99    101.98 o
  -2  12   8       36.06      -59.24    103.01 o
  -1  12   8      352.76      470.21    121.03 o
   0  12   8       26.15       99.26     73.00 o
   1  12   8      673.46      893.83    102.24 o
   2  12   8       51.31       38.33     64.67 o
   3  12   8      341.79      292.04     76.12 o
  -3  13   8       80.68       54.00    109.13 o
  -2  13   8      157.11       21.37    107.87 o
  -1  13   8      105.30       64.71    107.43 o
   0  13   8       51.77      -24.43    104.09 o
   1  13   8       65.83       20.18     74.42 o
   2  13   8       15.90       30.08     74.46 o
   3  13   8       10.38      -53.49     62.77 o
  -3  14   8        1.35      -99.27     99.27 o
  -2  14   8      462.95      445.03    123.99 o
  -1  14   8        0.99      -66.71    167.07 o
   0  14   8      505.58      389.38    121.49 o
   1  14   8        6.91      -33.54     72.87 o
   2  14   8      577.23      639.67     99.92 o
   3  14   8       11.50      -15.47     65.76 o
  -3  15   8       34.60      -98.67    107.28 o
  -2  15   8      243.77       55.23    115.87 o
  -1  15   8       17.27     -101.65    101.65 o
   0  15   8      326.87      331.76    121.79 o
   1  15   8        2.63      -53.55     70.20 o
   2  15   8      110.74       50.12    127.66 o
   3  15   8        4.56       17.28     65.83 o
  -2  16   8       12.95     -103.62    103.62 o
  -1  16   8       65.41      -76.12    109.03 o
   0  16   8      220.01       84.72    184.26 o
   1  16   8       88.39       81.72     78.23 o
   2  16   8       90.39      172.68     85.33 o
  -2  17   8       12.46     -108.65    108.65 o
  -1  17   8      207.60      207.19    120.74 o
   0  17   8       28.98     -108.26    108.26 o
   1  17   8       77.84     -105.32    105.32 o
   2  17   8        3.36      -24.54     76.07 o
  -2  18   8        9.16     -109.12    109.12 o
  -1  18   8      288.29       98.46    119.35 o
   0  18   8       51.19      -10.21    112.74 o
   1  18   8      495.38      459.50    127.83 o
   2  18   8        4.77       18.50     81.16 o
  -1  19   8      132.26       13.06    116.83 o
   0  19   8      182.46      132.91    121.09 o
   1  19   8      249.83      143.79    117.70 o
   0  20   8        1.36     -108.59    108.59 o
  -1   0   9      264.07      206.73    136.35 o
   1   0   9      110.28      256.77    101.08 o
   3   0   9      248.10      320.36    109.72 o
  -1   1   9      110.71      154.00     91.67 o
   0   1   9       21.91      -16.74     68.62 o
   1   1   9      106.96      173.42     69.31 o
   2   1   9       31.26       11.89     63.43 o
   3   1   9      388.57      415.48     80.77 o
  -2   2   9      421.05      540.05    151.75 o
  -1   2   9       28.69       -9.11     83.97 o
   0   2   9        2.97       -7.63     71.46 o
   1   2   9        5.13      108.80     71.60 o
   2   2   9      220.06      302.85     74.31 o
   3   2   9        4.08      136.95     68.62 o
  -2   3   9      181.93      198.62    138.14 o
  -1   3   9       54.83      -78.98     78.98 o
   0   3   9      465.82      462.52     88.96 o
   1   3   9      545.29      523.99     78.22 o
   2   3   9      623.73      756.68     86.77 o
   3   3   9       87.62       98.38     69.75 o
  -2   4   9      622.18      476.00    154.64 o
  -1   4   9       87.70       23.20    105.15 o
   0   4   9      240.62      314.92     83.43 o
   1   4   9      284.55      373.87     75.23 o
   2   4   9       91.77       86.32     67.54 o
   3   4   9        0.41       19.96     66.34 o
  -2   5   9      317.54      177.59    145.70 o
  -1   5   9      271.15      217.83    107.74 o
   0   5   9      227.61      210.10     81.49 o
   1   5   9      600.92      617.32     95.80 o
   2   5   9      199.06      198.18     71.17 o
   3   5   9      143.87      100.53     70.81 o
  -2   6   9       51.92      -51.55    132.92 o
  -1   6   9      253.89      237.35    108.53 o
   0   6   9       56.14      -21.70     83.71 o
   1   6   9       26.12      156.67     80.83 o
   2   6   9      188.18      240.62    100.91 o
   3   6   9       60.97      167.17     73.12 o
  -2   7   9       41.72      -86.73    127.01 o
  -1   7   9     1317.28     1369.17    203.71 o
   0   7   9        2.05        3.70     74.25 o
   1   7   9      604.07      492.22     93.29 o
   2   7   9      399.05      452.18     79.16 o
   3   7   9      351.63      434.78     95.51 o
  -2   8   9      240.92      111.47    150.37 o
  -1   8   9      267.80      216.50    110.32 o
   0   8   9        3.70      -54.97     73.32 o
   1   8   9       34.43       29.86     76.88 o
   2   8   9      100.02       51.89     67.67 o
  -2   9   9      156.37      109.41    148.45 o
  -1   9   9       33.93       74.80    103.47 o
   0   9   9      507.93      572.73     99.39 o
   1   9   9      267.38      402.15    125.89 o
   2   9   9      474.41      402.77     97.95 o
  -2  10   9      151.16       65.74    108.93 o
  -1  10   9       21.81      -97.25     97.25 o
   0  10   9      214.75      214.24    113.06 o
   1  10   9       14.35      -72.73     72.84 o
   2  10   9       30.12      -69.69     90.65 o
  -2  11   9      233.39      137.38    111.60 o
  -1  11   9        2.51      -96.62     96.62 o
   0  11   9      596.94      456.27    132.02 o
   1  11   9       16.38       13.34     76.48 o
   2  11   9      229.40      406.27    108.51 o
  -2  12   9       75.46     -103.90    103.90 o
  -1  12   9       60.78      -82.08    105.66 o
   0  12   9       59.94      -31.41    106.65 o
   1  12   9       11.39      -75.68     75.68 o
  -1  13   9      283.58      203.80    119.01 o
   0  13   9      141.72        0.86    107.26 o
   1  13   9      371.03      338.92    105.92 o
   0  14   9        0.37     -163.56    201.92 o
   0   0  10        3.78       24.74    130.03 o
   0   1  10       46.63      -33.35     87.95 o
 
